# Supplementary material for: CO electrolysis to multicarbon products over grain boundary-rich Cu nanoparticles in membrane electrode assembly electrolyzers
Source: Nat Commun. 2024 May 30;15:4603. doi: 10.1038/s41467-024-49095-2 (PMC11139892; doi:10.1038/s41467-024-49095-2)
Supplement: Supplementary file 3 — source data [file 41467_2024_49095_MOESM3_ESM.xlsx]

## Sheet: fig 1a
FE and cell voltage as a function of applied current density over Cu-nc catalyst measured in 0.5 M KOH under pure CO feed
current density	sample1	sample2	sample3	FE (C2H4)	y er±	sample1	sample2	sample3	FE (CH3COOH)	y er±	sample1	sample2	sample3	FE (CH3CH2OH)	y er±	sample1	sample2	sample3	FE (CH3CH2CH2OH)	y er±	sample1	sample2	sample3	FE (H2)	y er±	sample1	sample2	sample3	cell voltage	y er±
A cm-2				%					%					%					%					%					V
0.5	37.1628	36.0974	34.0577	35.7726	1.28827	7.57205	9.93433	6.18292	7.89643	1.54859	22.7012	23.3849	18.2411	21.4424	2.2808	26.1219	25.0485	20.5991	23.9231	2.39097	12.0475	11.9579	12.1443	12.0499	0.0761498	2.34	2.35	2.36	2.35	0.00816497
1	31.6308	29.4924	38.8279	33.317	3.99334	12.8097	16.0989	19.7327	16.2138	2.82747	26.1504	26.3383	18.6698	23.7195	3.57147	23.2771	23.2741	22.8187	23.1233	0.215375	7.35765	5.76166	6.18496	6.43476	0.675078	2.41	2.4	2.4	2.40333	0.00471405
1.5	33.2463	33.1992	33.6666	33.3707	0.210107	19.1029	10.5149	15.6939	15.1039	3.53079	23.4947	31.0895	27.659	27.4144	3.10538	18.1819	23.6556	24.8931	22.2435	2.91609	6.14091	5.33454	4.48485	5.3201	0.676161	2.48	2.45	2.49	2.47333	0.0169967
2	32.0733	34.5277	33.4	33.3337	1.00309	17.2402	15.5851	19.1615	17.3289	1.46141	30.4825	29.7091	33.668	31.2865	1.71328	16.4394	16.4344	15.8434	16.2391	0.279783	1.95371	2.18327	3.9	2.67899	0.868453	2.51	2.51	2.5	2.50667	0.00471405
2.5	39.0297	31.9485	34.0566	35.0116	2.96871	10.1218	15.7626	18.8188	14.9011	3.60243	30.9976	36.2051	35.0993	34.1007	2.24017	18.636	15.7787	12.3221	15.5789	2.5815	2.89257	1.94935	1.24445	2.02879	0.675183	2.52	2.53	2.53	2.52667	0.00471405
3	39.4041	32.0571	35.0826	35.5146	3.01492	9.95868	17.1721	12.4801	13.2036	2.98897	34.5601	40.802	35.6802	37.0141	2.71721	14.7123	12.2828	12.1354	13.0435	1.18152	2.17626	1.43098	2.51311	2.04011	0.452145	2.56	2.59	2.51	2.55333	0.0329983
3.5	44.8665	41.0365	44.4262	43.4431	1.71117	11.1097	17.7518	14.0355	14.299	2.71805	34.8978	27.541	21.0406	27.8265	5.66077	12.4039	3.42865	9.27565	8.3694	3.71974	3.33776	3.42458	7.79549	4.85261	2.08123	2.65	2.66	2.61	2.64	0.0216025
4	39.957	45.1072	40.1459	41.7367	2.38457	15.6468	13.8033	20.7661	16.7387	2.94555	32.9892	30.5118	29.7335	31.0782	1.38815	6.9552	6.71442	8.02803	7.23255	0.571014	6.73354	9.44254	5.97152	7.38253	1.4895	2.67	2.71	2.74	2.70667	0.0286744
4.5	46.0826	45.9795	40.9523	44.3381	2.39453	12.1888	13.669	17.8479	14.5686	2.3963	28.2889	26.0062	22.8955	25.7302	2.21047	6.90369	5.96221	3.45738	5.4411	1.45441	7.55193	8.85163	13.9731	10.1256	2.77189	2.72	2.77	2.73	2.74	0.0216025
5	40.4647	40.6801	37.5574	39.5674	1.424	15.8731	14.899	14.0525	14.9415	0.743886	27.2146	24.9543	29.4956	27.2215	1.85397	5.13157	4.83624	5.70882	5.22554	0.362377	15.7633	18.022	18.0356	17.2736	1.06799	2.77	2.79	2.77	2.77667	0.00942809

## Sheet: fig 1b
Ethylene and C2+ formation rates as a function of current density
C2H4 formation rate (ml min-1 cm-2 )							C2+ formation rate (mmol min-1 cm-2 )
I /A	1	2	3	average	y er±		1	2	3	average	y er±
0.5	0.32354	0.314265	0.296507	0.311437	0.0112157		0.0359211	0.0373309	0.03047	0.034574	0.00295848
1	0.550757	0.513522	0.676072	0.580117	0.0695322		0.0768918	0.0804875	0.0871967	0.0815253	0.00427047
1.5	0.868327	0.867099	0.879306	0.871577	0.0054876		0.12484	0.117868	0.127452	0.123387	0.00404542
2	1.11692	1.20239	1.16312	1.16081	0.0349316		0.167895	0.165357	0.180266	0.171173	0.00651291
2.5	1.69897	1.39072	1.48249	1.52406	0.129228		0.199568	0.214149	0.223496	0.212404	0.00984641
3	2.05832	1.67454	1.83258	1.85514	0.157488		0.241801	0.26909	0.242089	0.250993	0.0127968
3.5	2.73426	2.50085	2.70743	2.64751	0.104282		0.299957	0.289385	0.271305	0.286883	0.0118301
4	2.78293	3.14163	2.79609	2.90688	0.166081		0.338529	0.334877	0.363052	0.345486	0.0125102
4.5	3.61077	3.60268	3.20878	3.47408	0.187621		0.361519	0.361334	0.356262	0.359705	0.00243585
5	3.52287	3.54161	3.26975	3.44474	0.123974		0.399725	0.38344	0.384634	0.389266	0.00741158

## Sheet: fig 1f
Stability test at a current density of 1 A cm-2 measured in 0.5 M KOH
time(h)	cell voltage(v)	time(h)	H2 FE(%)	C2H4 FE(%)	C2+ FE(%)
0	3.25322	4	5.57458	41.4049
0.000139168	3.16777	8	6.1449	42.5112	97.291
0.000278334	3.10369	12	6.67633	41.6105
0.000416946	3.03044	16	7.29965	40.1365	93.0522
0.000555557	2.97856	20	8.58068	39.9864
0.000694723	2.92668	24	8.91948	40.848	94.5427
0.000833334	2.87785	28	9.51879	40.5851
0.000972223	2.82902	32	9.90781	41.5364	92.6627
0.00111	2.7924	36	10.4302	41.7818
0.00125	2.75578	40	10.924	41.1514	85.1821
0.00139	2.73137	44	10.8711	45.0389
0.00153	2.71305	48	11.2971	45.6739	90.8463
0.00167	2.69169	52	10.4924	45.9091
0.00181	2.68559	56	10.4228	44.9087	87.0274
0.00194	2.67338	60	10.4314	45.2723
0.00208	2.66423	64	10.5193	45.0409	90.2318
0.00222	2.65812	68	10.6674	46.5444
0.00236	2.64591	72	10.7891	46.4374	88.6813
0.0025	2.64591	76	10.8436	46.5461
0.00264	2.63981	80	10.9743	46.3052	91.6078
0.00278	2.63066	84	11.0682	46.5822
0.00292	2.63066	88	11.0436	45.6442	87.5282
0.00306	2.62455	92	13.4213	43.5122
0.00319	2.6215	96	12.8296	44.2552	85.7685
0.00333	2.61845	100	12.6499	44.4544
0.00347	2.6154	104	12.651	45.6588	85.4793
0.00361	2.61235	108	12.8136	46.2967
0.00375	2.60929	112	12.8335	46.4491	84.9928
0.00389	2.60624	116	13.1125	46.1667
0.00403	2.60319	120	13.5971	47.6733	86.4864
0.00417	2.60014	124	13.7438	46.9572
0.00431	2.60014	128	14.0928	47.4333	89.8684
0.00444	2.59403	132	14.3733	46.8723
0.00458	2.59098	136	14.8584	46.9641	84.1152
0.00472	2.58793	140	16.14	43.14
0.00486	2.58793	144	15.9682	47.2565	83.6493
0.005	2.58793	148	16.6898	46.9973
0.00514	2.58183
0.00528	2.58488
0.00542	2.58183
0.00556	2.57878
0.00569	2.57878
0.00583	2.57267
0.00597	2.57267
0.00611	2.57267
0.00625	2.56657
0.00639	2.56657
0.00653	2.56657
0.00667	2.56352
0.00681	2.56657
0.00694	2.56046
0.00708	2.56046
0.00722	2.56046
0.00736	2.55436
0.0075	2.55436
0.00764	2.55436
0.00778	2.55131
0.00792	2.55131
0.00806	2.55436
0.00819	2.54826
0.00833	2.54826
0.00847	2.54826
0.00861	2.54521
0.00875	2.54215
0.00889	2.54521
0.00903	2.54215
0.00917	2.5391
0.00931	2.5391
0.00944	2.5391
0.00958	2.53605
0.00972	2.53605
0.00986	2.53605
0.01	2.533
0.01014	2.52995
0.01028	2.52995
0.01042	2.52995
0.01056	2.52995
0.01069	2.52995
0.01083	2.52995
0.01097	2.52689
0.01111	2.52689
0.01125	2.52384
0.01139	2.52384
0.01153	2.52384
0.01167	2.52384
0.01181	2.52079
0.01194	2.51774
0.01208	2.52079
0.01222	2.51774
0.01236	2.51469
0.0125	2.51774
0.01264	2.51774
0.01278	2.51469
0.01292	2.51469
0.01306	2.51164
0.01319	2.51164
0.01333	2.51164
0.01347	2.51164
0.01361	2.50858
0.01375	2.51164
0.01389	2.50858
0.01403	2.50858
0.01417	2.50858
0.01431	2.50858
0.01444	2.50553
0.01458	2.50553
0.01472	2.50553
0.01486	2.50248
0.015	2.50248
0.01514	2.50553
0.01528	2.49943
0.01542	2.50248
0.01556	2.50248
0.01569	2.49943
0.01583	2.49638
0.01597	2.49943
0.01611	2.49943
0.01625	2.49943
0.01639	2.49943
0.01653	2.49638
0.01667	2.49332
0.01681	2.49638
0.01694	2.49638
0.01708	2.49332
0.01722	2.49332
0.01736	2.49332
0.0175	2.49332
0.01764	2.49332
0.01778	2.49332
0.01792	2.49027
0.01806	2.49027
0.01819	2.49332
0.01833	2.48722
0.01847	2.49027
0.01861	2.49027
0.01875	2.49027
0.01889	2.48722
0.01903	2.48722
0.01917	2.48722
0.01931	2.48722
0.01944	2.48722
0.01958	2.48722
0.01972	2.48722
0.01986	2.48722
0.02	2.48722
0.02014	2.48417
0.02028	2.48722
0.02042	2.48417
0.02056	2.48417
0.02069	2.48112
0.02083	2.48112
0.02097	2.48112
0.02111	2.48112
0.02125	2.48112
0.02139	2.48112
0.02153	2.48112
0.02167	2.48112
0.02181	2.48112
0.02195	2.48112
0.02208	2.47807
0.02222	2.47501
0.02236	2.47501
0.0225	2.47501
0.02264	2.47501
0.02278	2.47807
0.02292	2.47807
0.02306	2.47501
0.02319	2.47501
0.02333	2.47501
0.02347	2.47501
0.02361	2.47501
0.02375	2.47501
0.02389	2.47501
0.02403	2.47501
0.02417	2.47501
0.02431	2.46891
0.02444	2.47196
0.02458	2.46891
0.02472	2.46891
0.02486	2.46891
0.025	2.46891
0.02514	2.47196
0.02528	2.46891
0.02542	2.46891
0.02556	2.46891
0.02569	2.46891
0.02583	2.46891
0.02597	2.46891
0.02611	2.46891
0.02625	2.46891
0.02639	2.46586
0.02653	2.46891
0.02667	2.46891
0.02681	2.46891
0.02694	2.46891
0.02708	2.46586
0.02722	2.46586
0.02736	2.46891
0.0275	2.46891
0.02764	2.46586
0.02778	2.46586
0.02792	2.46586
0.02806	2.46586
0.0282	2.46586
0.02833	2.46586
0.02847	2.46586
0.02861	2.46586
0.02875	2.46586
0.02889	2.46281
0.02903	2.46281
0.02917	2.46281
0.02931	2.46281
0.02944	2.46281
0.02958	2.46281
0.02972	2.45975
0.02986	2.46281
0.03	2.46281
0.03014	2.46281
0.03028	2.46281
0.03042	2.46281
0.03056	2.45975
0.03069	2.46281
0.03083	2.45975
0.03097	2.45975
0.03111	2.45975
0.03125	2.46281
0.03139	2.45975
0.03153	2.46281
0.03167	2.46281
0.03181	2.45975
0.03194	2.45975
0.03208	2.45975
0.03222	2.4567
0.03236	2.45975
0.0325	2.45975
0.03264	2.4567
0.03278	2.4567
0.03292	2.4567
0.03306	2.4567
0.0332	2.4567
0.03333	2.4567
0.03347	2.4567
0.03361	2.4567
0.03375	2.4567
0.03389	2.4567
0.03403	2.4567
0.03417	2.4567
0.03431	2.4567
0.03444	2.4567
0.03458	2.45365
0.03472	2.45365
0.03486	2.45365
0.035	2.45365
0.03514	2.45365
0.03528	2.45365
0.03542	2.45365
0.03556	2.4506
0.03569	2.45365
0.03583	2.45365
0.03597	2.45365
0.03611	2.45365
0.03625	2.45365
0.03639	2.45365
0.03653	2.45365
0.03667	2.45365
0.03681	2.45365
0.03694	2.45365
0.03708	2.45365
0.03722	2.45365
0.03736	2.45365
0.0375	2.4506
0.03764	2.45365
0.03778	2.4506
0.03792	2.44755
0.03806	2.4506
0.03819	2.4506
0.03833	2.4506
0.03847	2.4506
0.03861	2.4506
0.03875	2.4506
0.03889	2.4506
0.03903	2.4506
0.03917	2.44755
0.03931	2.4506
0.03945	2.44755
0.03958	2.44755
0.03972	2.44755
0.03986	2.44755
0.04	2.44755
0.04014	2.44755
0.04028	2.44755
0.04042	2.44755
0.04056	2.44755
0.04069	2.44755
0.04083	2.44755
0.04097	2.44755
0.04111	2.44755
0.04125	2.4445
0.04139	2.44755
0.04153	2.44755
0.04167	2.4445
0.04181	2.44755
0.04194	2.44755
0.04208	2.44755
0.04222	2.4445
0.04236	2.44755
0.0425	2.4445
0.04264	2.4445
0.04278	2.4445
0.04292	2.4445
0.04306	2.4445
0.04319	2.4445
0.04333	2.4445
0.04347	2.4445
0.04361	2.4445
0.04375	2.4445
0.04389	2.4445
0.04403	2.4445
0.04417	2.4445
0.04431	2.4445
0.04444	2.4445
0.04458	2.44144
0.04472	2.4445
0.04486	2.4445
0.045	2.44144
0.04514	2.44144
0.04528	2.4445
0.04542	2.44144
0.04556	2.44144
0.04569	2.44144
0.04583	2.4445
0.04597	2.4445
0.04611	2.4445
0.04625	2.4445
0.04639	2.4445
0.04653	2.44144
0.04667	2.44144
0.04681	2.44144
0.04694	2.44144
0.04708	2.44144
0.04722	2.44144
0.04736	2.44144
0.0475	2.44144
0.04764	2.44144
0.04778	2.43839
0.04792	2.44144
0.04806	2.4445
0.04819	2.44144
0.04833	2.44144
0.04847	2.44144
0.04861	2.43839
0.04875	2.44144
0.04889	2.44144
0.04903	2.43839
0.04917	2.43839
0.04931	2.44144
0.04945	2.44144
0.04958	2.43839
0.04972	2.43839
0.04986	2.43839
0.05	2.43839
0.05014	2.43839
0.05028	2.43839
0.05042	2.43839
0.05056	2.43839
0.05069	2.43839
0.05083	2.43839
0.05097	2.43839
0.05111	2.43839
0.05125	2.43839
0.05139	2.43839
0.05153	2.43839
0.05167	2.43839
0.05181	2.43839
0.05194	2.43839
0.05208	2.43839
0.05222	2.43839
0.05236	2.43839
0.0525	2.43839
0.05264	2.43839
0.05278	2.43839
0.05292	2.43534
0.05306	2.43839
0.05319	2.43839
0.05333	2.43839
0.05347	2.43839
0.05361	2.43839
0.05375	2.43534
0.05389	2.43839
0.05403	2.43229
0.05417	2.43839
0.05431	2.43839
0.05444	2.43534
0.05458	2.43839
0.05472	2.43839
0.05486	2.43839
0.055	2.43839
0.05514	2.43534
0.05528	2.43839
0.05542	2.43534
0.05556	2.43534
0.05569	2.43229
0.05583	2.43534
0.05597	2.43839
0.05611	2.43229
0.05625	2.43229
0.05639	2.43229
0.05653	2.43534
0.05667	2.43839
0.05681	2.43534
0.05694	2.43229
0.05708	2.43534
0.05722	2.43229
0.05736	2.43229
0.0575	2.43229
0.05764	2.43534
0.05778	2.43534
0.05792	2.43534
0.05806	2.43229
0.05819	2.43229
0.05833	2.43229
0.05847	2.43534
0.05861	2.43534
0.05875	2.43229
0.05889	2.43229
0.05903	2.43534
0.05917	2.43229
0.05931	2.43229
0.05945	2.43229
0.05958	2.43229
0.05972	2.43229
0.05986	2.43229
0.06	2.43229
0.06014	2.43229
0.06028	2.43229
0.06042	2.43229
0.06056	2.43229
0.06069	2.43229
0.06083	2.43229
0.06097	2.43229
0.06111	2.43229
0.06125	2.43229
0.06139	2.43229
0.06153	2.43229
0.06167	2.43229
0.06181	2.43229
0.06194	2.43229
0.06208	2.43229
0.06222	2.43229
0.06236	2.43229
0.0625	2.43229
0.06264	2.43229
0.06278	2.43229
0.06292	2.43229
0.06306	2.43229
0.06319	2.42924
0.06333	2.43229
0.06347	2.43229
0.06361	2.42924
0.06375	2.43229
0.06389	2.43229
0.06403	2.43229
0.06417	2.43229
0.06431	2.43229
0.06444	2.43229
0.06458	2.43229
0.06472	2.43229
0.06486	2.43229
0.065	2.43229
0.06514	2.42924
0.06528	2.43229
0.06542	2.42924
0.06556	2.42924
0.06569	2.42924
0.06583	2.42924
0.06597	2.42924
0.06611	2.43229
0.06625	2.42924
0.06639	2.43229
0.06653	2.43229
0.06667	2.43229
0.06681	2.42924
0.06694	2.42924
0.06708	2.42924
0.06722	2.42924
0.06736	2.42924
0.0675	2.42618
0.06764	2.42924
0.06778	2.42618
0.06792	2.42924
0.06806	2.42924
0.06819	2.42924
0.06833	2.42618
0.06847	2.42618
0.06861	2.42618
0.06875	2.42924
0.06889	2.42618
0.06903	2.42618
0.06917	2.42924
0.06931	2.42924
0.06944	2.42618
0.06958	2.42618
0.06972	2.42618
0.06986	2.42618
0.07	2.42618
0.07014	2.42924
0.07028	2.42618
0.07042	2.42618
0.07056	2.42618
0.07069	2.42618
0.07083	2.42618
0.07097	2.42618
0.07111	2.42618
0.07125	2.42618
0.07139	2.42618
0.07153	2.42618
0.07167	2.42618
0.07181	2.42618
0.07194	2.42618
0.07208	2.42618
0.07222	2.42618
0.07236	2.42618
0.0725	2.42618
0.07264	2.42618
0.07278	2.42618
0.07292	2.42618
0.07306	2.42618
0.07319	2.42618
0.07333	2.42618
0.07347	2.42618
0.07361	2.42618
0.07375	2.42618
0.07389	2.42618
0.07403	2.42618
0.07417	2.42618
0.07431	2.42618
0.07444	2.42618
0.07458	2.42618
0.07472	2.42618
0.07486	2.42618
0.075	2.42618
0.07514	2.42313
0.07528	2.42618
0.07542	2.42618
0.07556	2.42313
0.07569	2.42313
0.07583	2.42313
0.07597	2.42313
0.07611	2.42618
0.07625	2.42313
0.07639	2.42618
0.07653	2.42618
0.07667	2.42618
0.07681	2.42313
0.07694	2.42313
0.07708	2.42313
0.07722	2.42313
0.07736	2.42313
0.0775	2.42313
0.07764	2.42313
0.07778	2.42313
0.07792	2.42313
0.07806	2.42313
0.07819	2.42313
0.07833	2.42313
0.07847	2.42618
0.07861	2.42313
0.07875	2.42313
0.07889	2.42313
0.07903	2.42313
0.07917	2.42313
0.07931	2.42313
0.07944	2.42313
0.07958	2.42313
0.07972	2.42313
0.07986	2.42313
0.08	2.42313
0.08014	2.42313
0.08028	2.42313
0.08042	2.42313
0.08056	2.42313
0.08069	2.42313
0.08083	2.42313
0.08097	2.42313
0.08111	2.42008
0.08125	2.42313
0.08139	2.42313
0.08153	2.42313
0.08167	2.42008
0.08181	2.42008
0.08194	2.42313
0.08208	2.42313
0.08222	2.42313
0.08236	2.42313
0.0825	2.42008
0.08264	2.42008
0.08278	2.42313
0.08292	2.42313
0.08306	2.42313
0.08319	2.42313
0.08333	2.42313
0.08347	2.42313
0.08361	2.42313
0.08375	2.42008
0.08389	2.42008
0.08403	2.42008
0.08417	2.42008
0.08431	2.42008
0.08444	2.42008
0.08458	2.42313
0.08472	2.42008
0.08486	2.42008
0.085	2.42313
0.08514	2.42313
0.08528	2.42008
0.08542	2.42008
0.08556	2.42008
0.08569	2.42008
0.08583	2.42008
0.08597	2.42313
0.08611	2.42313
0.08625	2.42008
0.08639	2.42313
0.08653	2.42008
0.08667	2.42008
0.08681	2.42008
0.08694	2.42008
0.08708	2.42008
0.08722	2.42008
0.08736	2.41703
0.0875	2.42008
0.08764	2.42008
0.08778	2.42008
0.08792	2.42008
0.08806	2.42008
0.08819	2.42008
0.08833	2.42008
0.08847	2.42008
0.08861	2.42008
0.08875	2.42008
0.08889	2.42008
0.08903	2.42008
0.08917	2.41703
0.08931	2.42008
0.08944	2.42008
0.08958	2.42008
0.08972	2.42008
0.08986	2.42008
0.09	2.41703
0.09014	2.41703
0.09028	2.42008
0.09042	2.41703
0.09056	2.42008
0.09069	2.41703
0.09083	2.42008
0.09097	2.42008
0.09111	2.42008
0.09125	2.41703
0.09139	2.42008
0.09153	2.42008
0.09167	2.41703
0.09181	2.41703
0.09194	2.42008
0.09208	2.42008
0.09222	2.42008
0.09236	2.42008
0.0925	2.42008
0.09264	2.42008
0.09278	2.41703
0.09292	2.41703
0.09306	2.41703
0.09319	2.41703
0.09333	2.41703
0.09347	2.41703
0.09361	2.41703
0.09375	2.41703
0.09389	2.41703
0.09403	2.41703
0.09417	2.41703
0.09431	2.41703
0.09444	2.42008
0.09458	2.41703
0.09472	2.41703
0.09486	2.41703
0.095	2.41703
0.09514	2.41703
0.09528	2.41703
0.09542	2.41703
0.09556	2.41703
0.09569	2.41703
0.09583	2.41703
0.09597	2.41703
0.09611	2.41703
0.09625	2.41703
0.09639	2.41703
0.09653	2.41703
0.09667	2.41398
0.09681	2.41703
0.09694	2.41398
0.09708	2.41398
0.09722	2.41398
0.09736	2.41703
0.0975	2.41703
0.09764	2.41703
0.09778	2.41703
0.09792	2.41703
0.09806	2.41703
0.09819	2.41703
0.09833	2.41703
0.09847	2.41703
0.09861	2.41398
0.09875	2.41398
0.09889	2.41398
0.09903	2.41398
0.09917	2.41703
0.09931	2.41398
0.09944	2.41398
0.09958	2.41703
0.09972	2.41398
0.09986	2.41703
0.1	2.41398
0.10014	2.41398
0.10028	2.41398
0.10042	2.41398
0.10056	2.41398
0.10069	2.41398
0.10083	2.41398
0.10097	2.41398
0.10111	2.41398
0.10125	2.41398
0.10139	2.41398
0.10153	2.41398
0.10167	2.41398
0.10181	2.41398
0.10194	2.41398
0.10208	2.41703
0.10222	2.41398
0.10236	2.41398
0.1025	2.41398
0.10264	2.41398
0.10278	2.41398
0.10292	2.41398
0.10306	2.41398
0.10319	2.41398
0.10333	2.41398
0.10347	2.41398
0.10361	2.41398
0.10375	2.41398
0.10389	2.41398
0.10403	2.41398
0.10417	2.41398
0.10431	2.41398
0.10444	2.41398
0.10458	2.41398
0.10472	2.41398
0.10486	2.41398
0.105	2.41398
0.10514	2.41398
0.10528	2.41398
0.10542	2.41398
0.10556	2.41398
0.10569	2.41398
0.10583	2.41398
0.10597	2.41398
0.10611	2.41398
0.10625	2.41398
0.10639	2.41398
0.10653	2.41093
0.10667	2.41398
0.10681	2.41093
0.10694	2.41398
0.10708	2.41398
0.10722	2.41398
0.10736	2.41093
0.1075	2.41093
0.10764	2.41093
0.10778	2.41093
0.10792	2.41398
0.10806	2.41398
0.10819	2.41398
0.10833	2.41093
0.10847	2.41398
0.10861	2.41093
0.10875	2.41398
0.10889	2.41093
0.10903	2.41398
0.10917	2.41093
0.10931	2.41093
0.10944	2.41398
0.10958	2.41093
0.10972	2.41093
0.10986	2.41093
0.11	2.41398
0.11014	2.41093
0.11028	2.41093
0.11042	2.41093
0.11056	2.41093
0.1107	2.41398
0.11083	2.41093
0.11097	2.41093
0.11111	2.41093
0.11125	2.41093
0.11139	2.41093
0.11153	2.41093
0.11167	2.41093
0.11181	2.41093
0.11195	2.41093
0.11208	2.41093
0.11222	2.41093
0.11236	2.41093
0.1125	2.41093
0.11264	2.41093
0.11278	2.41093
0.11292	2.41093
0.11306	2.41093
0.11319	2.41093
0.11333	2.41093
0.11347	2.41093
0.11361	2.41093
0.11375	2.41093
0.11389	2.41093
0.11403	2.41093
0.11417	2.41093
0.11431	2.41093
0.11444	2.41093
0.11458	2.41093
0.11472	2.41093
0.11486	2.41093
0.115	2.41093
0.11514	2.40787
0.11528	2.41093
0.11542	2.41093
0.11556	2.41093
0.1157	2.41093
0.11583	2.41093
0.11597	2.41093
0.11611	2.41093
0.11625	2.41093
0.11639	2.40787
0.11653	2.41093
0.11667	2.40787
0.11681	2.40787
0.11694	2.41093
0.11708	2.41093
0.11722	2.40787
0.11736	2.40787
0.1175	2.40787
0.11764	2.41093
0.11778	2.41093
0.11792	2.41093
0.11806	2.41093
0.11819	2.41093
0.11833	2.41093
0.11847	2.41093
0.11861	2.41093
0.11875	2.40787
0.11889	2.40787
0.11903	2.41093
0.11917	2.40787
0.11931	2.40787
0.11945	2.41093
0.11958	2.41093
0.11972	2.40787
0.11986	2.40787
0.12	2.41093
0.12014	2.40787
0.12028	2.40787
0.12042	2.40787
0.12056	2.40787
0.12069	2.40787
0.12083	2.40787
0.12097	2.40787
0.12111	2.40787
0.12125	2.41093
0.12139	2.40482
0.12153	2.40787
0.12167	2.40787
0.12181	2.40787
0.12194	2.40787
0.12208	2.40787
0.12222	2.40787
0.12236	2.40787
0.1225	2.40787
0.12264	2.40787
0.12278	2.40787
0.12292	2.40787
0.12306	2.40787
0.12319	2.40787
0.12333	2.40787
0.12347	2.40787
0.12361	2.40787
0.12375	2.40787
0.12389	2.40787
0.12403	2.40787
0.12417	2.40787
0.12431	2.40787
0.12444	2.40787
0.12458	2.40787
0.12472	2.40482
0.12486	2.40482
0.125	2.40787
0.12514	2.40787
0.12528	2.40787
0.12542	2.40482
0.12556	2.40482
0.12569	2.40482
0.12583	2.40787
0.12597	2.40787
0.12611	2.40787
0.12625	2.40787
0.12639	2.40787
0.12653	2.41093
0.12667	2.40787
0.12681	2.40482
0.12694	2.40787
0.12708	2.40482
0.12722	2.40482
0.12736	2.40787
0.1275	2.40482
0.12764	2.40482
0.12778	2.40482
0.12792	2.40787
0.12806	2.40787
0.12819	2.40787
0.12833	2.40787
0.12847	2.40787
0.12861	2.40787
0.12875	2.40787
0.12889	2.40482
0.12903	2.40482
0.12917	2.40482
0.12931	2.40787
0.12944	2.40787
0.12958	2.40787
0.12972	2.40787
0.12986	2.40482
0.13	2.40787
0.13014	2.40482
0.13028	2.40482
0.13042	2.40482
0.13056	2.40482
0.13069	2.40482
0.13083	2.40482
0.13097	2.40482
0.13111	2.40482
0.13125	2.40482
0.13139	2.40482
0.13153	2.40482
0.13167	2.40482
0.13181	2.40482
0.13194	2.40482
0.13208	2.40482
0.13222	2.40787
0.13236	2.40482
0.1325	2.40482
0.13264	2.40482
0.13278	2.40482
0.13292	2.40482
0.13306	2.40482
0.13319	2.40482
0.13333	2.40482
0.13347	2.40482
0.13361	2.40482
0.13375	2.40482
0.13389	2.40482
0.13403	2.40482
0.13417	2.40482
0.13431	2.40482
0.13444	2.40177
0.13458	2.40482
0.13472	2.40482
0.13486	2.40482
0.135	2.40177
0.13514	2.40177
0.13528	2.40177
0.13542	2.40482
0.13556	2.40482
0.13569	2.40482
0.13583	2.40482
0.13597	2.40482
0.13611	2.40482
0.13625	2.40482
0.13639	2.40482
0.13653	2.40482
0.13667	2.40177
0.13681	2.40177
0.13694	2.40177
0.13708	2.40482
0.13722	2.40482
0.13736	2.40482
0.1375	2.40482
0.13764	2.40177
0.13778	2.40177
0.13792	2.40482
0.13806	2.40482
0.13819	2.40177
0.13833	2.40482
0.13847	2.40177
0.13861	2.40482
0.13875	2.40177
0.13889	2.40482
0.13903	2.40482
0.13917	2.40482
0.13931	2.40177
0.13944	2.40177
0.13958	2.40482
0.13972	2.40482
0.13986	2.40482
0.14	2.40482
0.14014	2.40177
0.14028	2.40177
0.14042	2.40177
0.14056	2.40177
0.14069	2.40177
0.14083	2.40177
0.14097	2.40177
0.14111	2.40177
0.14125	2.40177
0.14139	2.40177
0.14153	2.40177
0.14167	2.40177
0.14181	2.40177
0.14194	2.40482
0.14208	2.40482
0.14222	2.40177
0.14236	2.40177
0.1425	2.40177
0.14264	2.40177
0.14278	2.40177
0.14292	2.40177
0.14306	2.40177
0.14319	2.40177
0.14333	2.40177
0.14347	2.40177
0.14361	2.40177
0.14375	2.40177
0.14389	2.40177
0.14403	2.40177
0.14417	2.40177
0.14431	2.40177
0.14444	2.40177
0.14458	2.40177
0.14472	2.40177
0.14486	2.40177
0.145	2.39872
0.14514	2.40177
0.14528	2.40177
0.14542	2.40177
0.14556	2.40177
0.14569	2.40177
0.14583	2.40177
0.14597	2.40177
0.14611	2.40177
0.14625	2.40177
0.14639	2.40177
0.14653	2.40177
0.14667	2.40177
0.14681	2.40177
0.14694	2.40177
0.14708	2.39872
0.14722	2.40177
0.14736	2.40177
0.1475	2.40177
0.14764	2.40177
0.14778	2.40177
0.14792	2.40177
0.14806	2.40482
0.14819	2.40177
0.14833	2.40177
0.14847	2.40177
0.14861	2.40177
0.14875	2.40177
0.14889	2.40177
0.14903	2.39872
0.14917	2.39872
0.14931	2.40177
0.14944	2.39872
0.14958	2.40177
0.14972	2.39872
0.14986	2.40177
0.15	2.40177
0.15014	2.40177
0.15028	2.39872
0.15042	2.39872
0.15056	2.39872
0.15069	2.39872
0.15083	2.40177
0.15097	2.39872
0.15111	2.40177
0.15125	2.40177
0.15139	2.39872
0.15153	2.40177
0.15167	2.40177
0.15181	2.40177
0.15195	2.39872
0.15208	2.40177
0.15222	2.39872
0.15236	2.39872
0.1525	2.39872
0.15264	2.39872
0.15278	2.39872
0.15292	2.39872
0.15306	2.40177
0.15319	2.40177
0.15333	2.40177
0.15347	2.39872
0.15361	2.39872
0.15375	2.39872
0.15389	2.39872
0.15403	2.39872
0.15417	2.39872
0.15431	2.39872
0.15444	2.39872
0.15458	2.39872
0.15472	2.39872
0.15486	2.39872
0.155	2.39872
0.15514	2.39872
0.15528	2.39872
0.15542	2.39872
0.15556	2.39872
0.15569	2.39872
0.15583	2.40177
0.15597	2.39872
0.15611	2.39872
0.15625	2.39872
0.15639	2.39567
0.15653	2.39872
0.15667	2.39872
0.15681	2.39872
0.15694	2.39872
0.15708	2.39872
0.15722	2.39872
0.15736	2.39872
0.1575	2.39872
0.15764	2.39872
0.15778	2.39567
0.15792	2.39872
0.15806	2.39872
0.15819	2.39872
0.15833	2.39872
0.15847	2.39872
0.15861	2.39872
0.15875	2.39567
0.15889	2.39567
0.15903	2.39872
0.15917	2.39872
0.15931	2.39872
0.15944	2.39567
0.15958	2.39872
0.15972	2.39872
0.15986	2.39872
0.16	2.39872
0.16014	2.39872
0.16028	2.39872
0.16042	2.39872
0.16056	2.39567
0.1607	2.39872
0.16083	2.39872
0.16097	2.39872
0.16111	2.39872
0.16125	2.39567
0.16139	2.39567
0.16153	2.39872
0.16167	2.39872
0.16181	2.39872
0.16194	2.39872
0.16208	2.39872
0.16222	2.39872
0.16236	2.39872
0.1625	2.39872
0.16264	2.39567
0.16278	2.39567
0.16292	2.39872
0.16306	2.39872
0.16319	2.39872
0.16333	2.39872
0.16347	2.39872
0.16361	2.39872
0.16375	2.39567
0.16389	2.39567
0.16403	2.39567
0.16417	2.39872
0.16431	2.39872
0.16444	2.39567
0.16458	2.39567
0.16472	2.39567
0.16486	2.39872
0.165	2.39872
0.16514	2.39872
0.16528	2.39567
0.16542	2.39567
0.16556	2.39567
0.16569	2.39567
0.16583	2.39567
0.16597	2.39567
0.16611	2.39567
0.16625	2.39567
0.16639	2.39567
0.16653	2.39872
0.16667	2.39567
0.16681	2.39567
0.16694	2.39567
0.16708	2.39567
0.16722	2.39567
0.16736	2.39567
0.1675	2.39567
0.16764	2.39567
0.16778	2.39872
0.16792	2.39872
0.16806	2.39567
0.16819	2.39567
0.16833	2.39567
0.16847	2.39567
0.16861	2.39567
0.16875	2.39567
0.16889	2.39567
0.16903	2.39567
0.16917	2.39872
0.16931	2.39567
0.16944	2.39567
0.16958	2.39567
0.16972	2.39567
0.16986	2.39567
0.17	2.39567
0.17014	2.39567
0.17028	2.39567
0.17042	2.39567
0.17056	2.39567
0.17069	2.39567
0.17083	2.39567
0.17097	2.39567
0.17111	2.39567
0.17125	2.39567
0.17139	2.39567
0.17153	2.39567
0.17167	2.39567
0.17181	2.39567
0.17194	2.39567
0.17208	2.39567
0.17222	2.39567
0.17236	2.39567
0.1725	2.39567
0.17264	2.39567
0.17278	2.39567
0.17292	2.39567
0.17306	2.39567
0.17319	2.39567
0.17333	2.39567
0.17347	2.39567
0.17361	2.39567
0.17375	2.39567
0.17389	2.39567
0.17403	2.39567
0.17417	2.39567
0.17431	2.39567
0.17444	2.39872
0.17458	2.39567
0.17472	2.39567
0.17486	2.39567
0.175	2.39567
0.17514	2.39567
0.17528	2.39567
0.17542	2.39567
0.17556	2.39567
0.17569	2.39567
0.17583	2.39567
0.17597	2.39567
0.17611	2.39567
0.17625	2.39567
0.17639	2.39567
0.17653	2.39567
0.17667	2.39567
0.17681	2.39567
0.17694	2.39567
0.17708	2.39567
0.17722	2.39567
0.17736	2.39567
0.1775	2.39567
0.17764	2.39567
0.17778	2.39567
0.17792	2.39567
0.17806	2.39567
0.17819	2.39567
0.17833	2.39567
0.17847	2.39567
0.17861	2.39262
0.17875	2.39567
0.17889	2.39567
0.17903	2.39567
0.17917	2.39567
0.17931	2.39567
0.17944	2.39567
0.17958	2.39567
0.17972	2.39567
0.17986	2.39567
0.18	2.39567
0.18014	2.39262
0.18028	2.39262
0.18042	2.39567
0.18056	2.39567
0.18069	2.39567
0.18083	2.39262
0.18097	2.39567
0.18111	2.39567
0.18125	2.39567
0.18139	2.39567
0.18153	2.39262
0.18167	2.39567
0.18181	2.39567
0.18194	2.39567
0.18208	2.39262
0.18222	2.39567
0.18236	2.39567
0.1825	2.39262
0.18264	2.39567
0.18278	2.39262
0.18292	2.39567
0.18306	2.39567
0.18319	2.39567
0.18333	2.39567
0.18347	2.39567
0.18361	2.39567
0.18375	2.39567
0.18389	2.39262
0.18403	2.39262
0.18417	2.39567
0.18431	2.39567
0.18444	2.39567
0.18458	2.39567
0.18472	2.39262
0.18486	2.39262
0.185	2.39567
0.18514	2.38956
0.18528	2.39567
0.18542	2.39262
0.18556	2.38956
0.18569	2.38956
0.18583	2.38956
0.18597	2.39567
0.18611	2.39262
0.18625	2.39262
0.18639	2.39262
0.18653	2.39567
0.18667	2.39262
0.18681	2.39262
0.18694	2.39262
0.18708	2.38956
0.18722	2.39262
0.18736	2.38956
0.1875	2.39262
0.18764	2.38956
0.18778	2.39262
0.18792	2.39567
0.18806	2.39262
0.1882	2.39262
0.18833	2.39262
0.18847	2.39262
0.18861	2.39262
0.18875	2.39262
0.18889	2.39262
0.18903	2.39262
0.18917	2.39262
0.18931	2.39262
0.18944	2.39262
0.18958	2.38956
0.18972	2.39262
0.18986	2.39262
0.19	2.39262
0.19014	2.39262
0.19028	2.39262
0.19042	2.39262
0.19056	2.38956
0.19069	2.39262
0.19083	2.38956
0.19097	2.39567
0.19111	2.39567
0.19125	2.38956
0.19139	2.38956
0.19153	2.39262
0.19167	2.39262
0.19181	2.38956
0.19194	2.38956
0.19208	2.38956
0.19222	2.39262
0.19236	2.39262
0.1925	2.38956
0.19264	2.38956
0.19278	2.39262
0.19292	2.39262
0.19306	2.38956
0.19319	2.38956
0.19333	2.38956
0.19347	2.39262
0.19361	2.39262
0.19375	2.39262
0.19389	2.38956
0.19403	2.38956
0.19417	2.38956
0.19431	2.38956
0.19444	2.38956
0.19458	2.39262
0.19472	2.39262
0.19486	2.39262
0.195	2.39262
0.19514	2.38956
0.19528	2.38956
0.19542	2.38956
0.19556	2.38956
0.19569	2.38956
0.19583	2.38956
0.19597	2.38956
0.19611	2.38956
0.19625	2.39262
0.19639	2.39262
0.19653	2.39262
0.19667	2.39262
0.19681	2.39262
0.19694	2.39262
0.19708	2.38956
0.19722	2.39262
0.19736	2.38956
0.1975	2.39262
0.19764	2.38956
0.19778	2.38956
0.19792	2.38956
0.19806	2.39262
0.19819	2.38956
0.19833	2.38956
0.19847	2.38956
0.19861	2.38956
0.19875	2.38956
0.19889	2.39262
0.19903	2.38956
0.19917	2.38956
0.19931	2.38956
0.19944	2.38956
0.19958	2.38956
0.19972	2.38956
0.19986	2.38956
0.2	2.38956
0.20014	2.38956
0.20028	2.38956
0.20042	2.38956
0.20056	2.38956
0.20069	2.38956
0.20083	2.39262
0.20097	2.38956
0.20111	2.38956
0.20125	2.39262
0.20139	2.38956
0.20153	2.38956
0.20167	2.38956
0.20181	2.39262
0.20194	2.38956
0.20208	2.38956
0.20222	2.38956
0.20236	2.38956
0.2025	2.38956
0.20264	2.38956
0.20278	2.38956
0.20292	2.38956
0.20306	2.38956
0.20319	2.38956
0.20333	2.38956
0.20347	2.38956
0.20361	2.38956
0.20375	2.38956
0.20389	2.38956
0.20403	2.38956
0.20417	2.38956
0.20431	2.38956
0.20444	2.38956
0.20458	2.38956
0.20472	2.38956
0.20486	2.38956
0.205	2.38956
0.20514	2.38956
0.20528	2.38956
0.20542	2.38956
0.20556	2.38956
0.20569	2.38956
0.20583	2.38956
0.20597	2.38956
0.20611	2.38956
0.20625	2.38956
0.20639	2.38956
0.20653	2.38956
0.20667	2.38956
0.20681	2.38956
0.20694	2.38956
0.20708	2.38956
0.20722	2.38956
0.20736	2.38956
0.2075	2.38956
0.20764	2.38956
0.20778	2.38956
0.20792	2.38956
0.20806	2.38956
0.20819	2.38956
0.20833	2.38956
0.20847	2.38956
0.20861	2.38956
0.20875	2.38956
0.20889	2.38956
0.20903	2.38956
0.20917	2.38956
0.20931	2.38956
0.20944	2.38956
0.20958	2.38956
0.20972	2.38956
0.20986	2.38956
0.21	2.38956
0.21014	2.38956
0.21028	2.38956
0.21042	2.38956
0.21056	2.38956
0.21069	2.38956
0.21083	2.38956
0.21097	2.38956
0.21111	2.38956
0.21125	2.38651
0.21139	2.38956
0.21153	2.38956
0.21167	2.38956
0.21181	2.38956
0.21194	2.38956
0.21208	2.38651
0.21222	2.38956
0.21236	2.38956
0.2125	2.38956
0.21264	2.38651
0.21278	2.38956
0.21292	2.38651
0.21306	2.38956
0.2132	2.38956
0.21333	2.38956
0.21347	2.38956
0.21361	2.38956
0.21375	2.38651
0.21389	2.38956
0.21403	2.38956
0.21417	2.38956
0.21431	2.38956
0.21444	2.38651
0.21458	2.38651
0.21472	2.38956
0.21486	2.38956
0.215	2.38956
0.21514	2.38651
0.21528	2.38956
0.21542	2.38956
0.21556	2.38956
0.21569	2.38956
0.21583	2.38956
0.21597	2.38651
0.21611	2.38956
0.21625	2.38956
0.21639	2.38956
0.21653	2.38651
0.21667	2.38346
0.21681	2.38346
0.21694	2.38956
0.21708	2.38956
0.21722	2.38651
0.21736	2.38651
0.2175	2.38651
0.21764	2.38651
0.21778	2.38651
0.21792	2.38956
0.21806	2.38346
0.21819	2.38651
0.21833	2.38651
0.21847	2.38346
0.21861	2.38346
0.21875	2.38651
0.21889	2.38651
0.21903	2.38651
0.21917	2.38651
0.21931	2.38651
0.21944	2.38651
0.21958	2.38651
0.21972	2.38651
0.21986	2.38346
0.22	2.38651
0.22014	2.38956
0.22028	2.38651
0.22042	2.38651
0.22056	2.38651
0.2207	2.38956
0.22083	2.38346
0.22097	2.38346
0.22111	2.38346
0.22125	2.38651
0.22139	2.38651
0.22153	2.38651
0.22167	2.38651
0.22181	2.38651
0.22194	2.38651
0.22208	2.38346
0.22222	2.38651
0.22236	2.38346
0.2225	2.38651
0.22264	2.38651
0.22278	2.38651
0.22292	2.38651
0.22306	2.38651
0.22319	2.38346
0.22333	2.38346
0.22347	2.38651
0.22361	2.38651
0.22375	2.38651
0.22389	2.38651
0.22403	2.38651
0.22417	2.38956
0.22431	2.38346
0.22444	2.38346
0.22458	2.38651
0.22472	2.38651
0.22486	2.38651
0.225	2.38651
0.22514	2.38346
0.22528	2.38346
0.22542	2.38651
0.22556	2.38651
0.22569	2.38346
0.22583	2.38346
0.22597	2.38346
0.22611	2.38346
0.22625	2.38346
0.22639	2.38346
0.22653	2.38346
0.22667	2.38346
0.22681	2.38346
0.22694	2.38651
0.22708	2.38651
0.22722	2.38346
0.22736	2.38651
0.2275	2.38346
0.22764	2.38346
0.22778	2.38346
0.22792	2.38346
0.22806	2.38346
0.22819	2.38346
0.22833	2.38346
0.22847	2.38346
0.22861	2.38346
0.22875	2.38346
0.22889	2.38346
0.22903	2.38346
0.22917	2.38651
0.22931	2.38346
0.22944	2.38346
0.22958	2.38346
0.22972	2.38346
0.22986	2.38346
0.23	2.38346
0.23014	2.38346
0.23028	2.38346
0.23042	2.38346
0.23056	2.38346
0.23069	2.38346
0.23083	2.38346
0.23097	2.38346
0.23111	2.38346
0.23125	2.38346
0.23139	2.38346
0.23153	2.38346
0.23167	2.38346
0.23181	2.38346
0.23194	2.38346
0.23208	2.38346
0.23222	2.38346
0.23236	2.38346
0.2325	2.38346
0.23264	2.38346
0.23278	2.38346
0.23292	2.38346
0.23306	2.38346
0.23319	2.38346
0.23333	2.38346
0.23347	2.38346
0.23361	2.38346
0.23375	2.38346
0.23389	2.38346
0.23403	2.38346
0.23417	2.38346
0.23431	2.38346
0.23444	2.38346
0.23458	2.38346
0.23472	2.38346
0.23486	2.38346
0.235	2.38346
0.23514	2.38346
0.23528	2.38346
0.23542	2.38346
0.23556	2.38346
0.23569	2.38346
0.23583	2.38346
0.23597	2.38346
0.23611	2.38346
0.23625	2.38346
0.23639	2.38346
0.23653	2.38346
0.23667	2.38346
0.23681	2.38346
0.23694	2.38346
0.23708	2.38346
0.23722	2.38346
0.23736	2.38346
0.2375	2.38346
0.23764	2.38346
0.23778	2.38346
0.23792	2.38346
0.23806	2.38346
0.23819	2.38346
0.23833	2.38346
0.23847	2.38346
0.23861	2.38346
0.23875	2.38346
0.23889	2.38346
0.23903	2.38346
0.23917	2.38346
0.23931	2.38346
0.23944	2.38346
0.23958	2.38346
0.23972	2.38346
0.23986	2.38346
0.24	2.38346
0.24014	2.38346
0.24028	2.38346
0.24042	2.38346
0.24056	2.38346
0.24069	2.38346
0.24083	2.38346
0.24097	2.38346
0.24111	2.38346
0.24125	2.38346
0.24139	2.38346
0.24153	2.38346
0.24167	2.38346
0.24181	2.38346
0.24194	2.38346
0.24208	2.38346
0.24222	2.38346
0.24236	2.38346
0.2425	2.38346
0.24264	2.38346
0.24278	2.38346
0.24292	2.38346
0.24306	2.38346
0.24319	2.38346
0.24333	2.38346
0.24347	2.38346
0.24361	2.38346
0.24375	2.38346
0.24389	2.38346
0.24403	2.38346
0.24417	2.38346
0.24431	2.38346
0.24444	2.38346
0.24458	2.38346
0.24472	2.38346
0.24486	2.38346
0.245	2.38346
0.24514	2.38346
0.24528	2.38346
0.24542	2.38346
0.24556	2.38346
0.24569	2.38346
0.24583	2.38041
0.24597	2.38346
0.24611	2.38346
0.24625	2.38346
0.24639	2.38346
0.24653	2.38041
0.24667	2.38041
0.24681	2.38041
0.24694	2.38346
0.24708	2.38346
0.24722	2.38346
0.24736	2.38346
0.2475	2.38041
0.24764	2.38041
0.24778	2.38346
0.24792	2.38346
0.24806	2.38041
0.24819	2.38346
0.24833	2.38041
0.24847	2.38041
0.24861	2.38041
0.24875	2.38346
0.24889	2.38346
0.24903	2.38346
0.24917	2.38346
0.24931	2.38346
0.24944	2.38346
0.24958	2.38346
0.24972	2.38346
0.24986	2.38346
0.25	2.38041
0.25014	2.38041
0.25028	2.38041
0.25042	2.38041
0.25056	2.38041
0.25069	2.38041
0.25083	2.38041
0.25097	2.38041
0.25111	2.38041
0.25125	2.38346
0.25139	2.38041
0.25153	2.38041
0.25167	2.38041
0.25181	2.38041
0.25194	2.38346
0.25208	2.38041
0.25222	2.38041
0.25236	2.38041
0.2525	2.38041
0.25264	2.38041
0.25278	2.38041
0.25292	2.38041
0.25306	2.38041
0.25319	2.38041
0.25333	2.38041
0.25347	2.38041
0.25361	2.38041
0.25375	2.38041
0.25389	2.38041
0.25403	2.38041
0.25417	2.38041
0.25431	2.38041
0.25444	2.38346
0.25458	2.38041
0.25472	2.38041
0.25486	2.38041
0.255	2.38041
0.25514	2.38041
0.25528	2.38346
0.25542	2.38041
0.25556	2.38041
0.25569	2.38041
0.25583	2.38041
0.25597	2.37736
0.25611	2.38041
0.25625	2.38346
0.25639	2.38041
0.25653	2.38041
0.25667	2.38041
0.25681	2.38041
0.25694	2.38041
0.25708	2.38041
0.25722	2.38041
0.25736	2.38041
0.2575	2.38041
0.25764	2.38041
0.25778	2.38041
0.25792	2.38041
0.25806	2.38041
0.25819	2.38041
0.25833	2.38041
0.25847	2.38041
0.25861	2.38041
0.25875	2.38041
0.25889	2.38041
0.25903	2.38041
0.25917	2.38041
0.25931	2.38041
0.25945	2.38041
0.25958	2.38041
0.25972	2.38041
0.25986	2.38041
0.26	2.38041
0.26014	2.38041
0.26028	2.38346
0.26042	2.38346
0.26056	2.38041
0.26069	2.38041
0.26083	2.38041
0.26097	2.38041
0.26111	2.38041
0.26125	2.38041
0.26139	2.38041
0.26153	2.38041
0.26167	2.38041
0.26181	2.38041
0.26194	2.38041
0.26208	2.38041
0.26222	2.38041
0.26236	2.38041
0.2625	2.38041
0.26264	2.38041
0.26278	2.38041
0.26292	2.37736
0.26306	2.38041
0.26319	2.38346
0.26333	2.38041
0.26347	2.38041
0.26361	2.38041
0.26375	2.38346
0.26389	2.38041
0.26403	2.38041
0.26417	2.38041
0.26431	2.38041
0.26444	2.38041
0.26458	2.38041
0.26472	2.38041
0.26486	2.38041
0.265	2.38041
0.26514	2.38041
0.26528	2.38041
0.26542	2.37736
0.26556	2.38041
0.26569	2.38041
0.26583	2.38041
0.26597	2.38041
0.26611	2.38041
0.26625	2.38041
0.26639	2.38041
0.26653	2.38041
0.26667	2.38041
0.26681	2.37736
0.26694	2.38041
0.26708	2.38041
0.26722	2.38041
0.26736	2.37736
0.2675	2.37736
0.26764	2.37736
0.26778	2.38041
0.26792	2.38041
0.26806	2.38041
0.26819	2.38041
0.26833	2.37736
0.26847	2.37736
0.26861	2.37736
0.26875	2.37736
0.26889	2.37736
0.26903	2.38041
0.26917	2.38041
0.26931	2.38041
0.26945	2.37736
0.26958	2.37736
0.26972	2.37736
0.26986	2.37736
0.27	2.38041
0.27014	2.38041
0.27028	2.37736
0.27042	2.37736
0.27056	2.38041
0.27069	2.38041
0.27083	2.38041
0.27097	2.38041
0.27111	2.37736
0.27125	2.38041
0.27139	2.38041
0.27153	2.38041
0.27167	2.37736
0.27181	2.38041
0.27194	2.38041
0.27208	2.37736
0.27222	2.37736
0.27236	2.38041
0.2725	2.37736
0.27264	2.37736
0.27278	2.37736
0.27292	2.38041
0.27306	2.37736
0.27319	2.37736
0.27333	2.37736
0.27347	2.37736
0.27361	2.37736
0.27375	2.38041
0.27389	2.37736
0.27403	2.38041
0.27417	2.38041
0.27431	2.38041
0.27444	2.37736
0.27458	2.37736
0.27472	2.37736
0.27486	2.38041
0.275	2.38041
0.27514	2.38041
0.27528	2.38041
0.27542	2.38041
0.27556	2.37736
0.27569	2.37736
0.27583	2.37736
0.27597	2.37736
0.27611	2.38041
0.27625	2.37736
0.27639	2.37736
0.27653	2.37736
0.27667	2.37736
0.27681	2.37736
0.27694	2.37736
0.27708	2.37736
0.27722	2.37736
0.27736	2.37736
[truncated: 183,528 more rows]

## Sheet: fig 2g
GB densities of Cu-nc, Cu-350, Cu-450, and Cu-550 catalysts.
Cu-nc	GB density (um-1)		Cu-350	GB density (um-1)		Cu-450	GB density (um-1)		Cu-550	GB density (um-1)
1	190.1		1	96		1	55		1	80
2	159.2		2	113		2	108		2	20.4
3	169.58		3	102		3	92		3	79.4
4	160.1		4	130.2		4	64		4	47.2
5	189.6		5	87.16		5	47.6		5	44.6
6	197.3		6	116.9		6	41		6	56.2
7	179.6		7	112.7		7	65		7	56
8	230.5		8	52.9		8	85		8	42.7
9	175.3		9	74.57		9	97		9	53.9
10	193.7		10	132.1		10	91		10	47.88
average	184.498		average	101.753		average	74.56		average	52.828
error bar	19.9714		error bar	23.6169		error bar	21.7803		error bar	16.568

## Sheet: fig2h
Correlations between ECSA-normalized C2+/ethylene/acetate partial current densities and GB density after electrolysis at a cell voltage of 2.6 V.
GB density (um-1)	jECSA,C2+ (A cm-2)	jECSA,C2H4 (A cm-2)	jECSA,CH3COOH (A cm-2)
184.5	0.0275	0.079	0.19
101.7	0.0485	0.0425	0.115
74.5	0.0345	0.0365	0.09
52.8	0.0345	0.027	0.075

## Sheet: fig 3a
Operando Cu K-edge XANES measurements over Cu-nc
energy	Cu2O_Standard	OCV	1.2A	1.6A	2A	Cu_foil_standard
8791.7	0.000676181	-0.00129	-0.000190288	-0.000473682	0.000316903	0.00145
8795.69	0.000595742	-0.00142	0.00186	0.00178	0.00267	0.0007191
8799.67	0.000526119	-0.00165	-0.0016	-0.00279	-0.00213	0.000667337
8803.65	0.00044949	0.00181	-0.00136	-0.00189	-0.00229	0.000795008
8807.71	0.000350646	0.0054	1.33515e-05	-0.00173	-0.00233	0.0023
8811.72	0.00028579	0.00465	0.00399	0.00362	0.00288	0.000816694
8815.77	0.000232366	0.000485242	0.00734	0.01071	0.00982	-0.000283409
8819.75	0.000127221	-0.00124	0.00118	0.005	0.00475	-0.000678254
8823.75	5.26695e-05	-0.00137	-0.000777739	-0.000664083	-3.65961e-05	-0.000493484
8827.75	9.11323e-06	-0.000898362	-0.0016	-0.00188	-0.00123	-0.000519827
8831.7	-9.99364e-05	-0.000835284	-0.00166	-0.00164	-0.00151	-0.000272294
8835.77	-0.000148936	-0.000991094	-0.00137	-0.00143	-0.00186	-0.000565261
8839.82	-0.000255931	-9.73153e-05	-0.00126	-0.00128	-0.00135	-0.000824041
8843.82	-0.00036104	-0.000304341	-0.000989269	-0.00205	-0.00207	-0.000483525
8847.86	-0.000321904	-0.00122	-0.00203	-0.00218	-0.00215	-0.000949709
8851.85	-0.000322909	-0.00148	-0.0022	-0.00235	-0.00246	-0.000667257
8855.9	-0.000310315	-0.000986463	-0.00116	-0.00208	-0.00226	-0.000779573
8859.91	-0.0003609	-0.000417108	-5.66862e-05	-0.000172111	0.000126328	-0.000760182
8863.88	-0.000430337	0.000674152	0.000317978	0.00011482	-0.000128931	-0.000811432
8867.9	-0.000407753	0.001	0.00064759	-0.000256504	-0.000331526	-0.000674744
8871.87	-0.000408261	0.000960845	0.00045907	-0.00104	-0.000648205	-0.000966649
8875.9	-0.000471626	0.000416399	-0.000279541	-0.00127	-0.000645562	-0.000820036
8879.97	-0.000422224	-0.000974456	-0.00125	0.000342822	0.000400528	-0.000835764
8883.99	-0.000421424	-0.00159	-0.00195	-0.000760072	-0.00051133	0.00238
8888.03	-0.000498096	-0.00161	-0.00172	-0.00121	-0.00108	-0.00167
8891.98	-0.000459894	-0.0016	-0.00152	-0.00123	-0.00169	-7.61212e-06
8895.92	-0.000413648	-0.00144	-0.00145	-0.000930187	-0.00188	0.000101476
8899.93	-0.000378345	-0.000794609	-0.00118	-0.000423793	-0.0007925	-0.00144
8903.93	-0.000317812	-0.000588379	-0.000410499	-0.00119	-0.00075302	-0.00101
8907.97	-0.000248393	-0.000682489	-0.00032816	-0.000428036	-0.000575749	-0.000117794
8911.96	-0.000200048	-0.000310416	2.59434e-05	0.00013728	-0.000225507	0.00413
8915.97	-4.09501e-05	0.000262149	0.000593582	0.000288103	0.000150026	-0.000412097
8919.96	0.000148339	0.000304153	0.000723522	0.000547636	0.000320662	-0.00102
8923.96	0.000327434	-0.000178213	0.000756636	0.000256064	0.000935505	0.00136
8927.94	0.000489793	0.000322422	0.000891039	0.000726984	0.00112	0.000449601
8931.95	0.000766459	0.000884993	0.00132	0.00148	0.00171	0.00099307
8935.92	0.000964652	0.00171	0.00195	0.00224	0.00247	-0.000407261
8939.86	0.00129	0.00348	0.00253	0.0029	0.00254	0.00131
8943.93	0.00177	0.00691	0.00396	0.00426	0.00442	0.000610824
8947.93	0.00238	0.00798	0.00728	0.00639	0.00536	0.00182
8951.94	0.00318	0.00795	0.01007	0.00901	0.00739	0.00271
8955.93	0.00405	0.00828	0.01134	0.01094	0.00965	0.00368
8959.91	0.00543	0.01055	0.0113	0.01061	0.00951	0.00524
8963.9	0.0075	0.01383	0.01385	0.01399	0.01295	0.00674
8967.83	0.01094	0.01577	0.01752	0.01861	0.01787	0.00995
8968.48	0.01167	0.01674	0.01813	0.02012	0.01892	0.0102
8969.23	0.0126	0.0182	0.01958	0.02182	0.02021	0.01142
8969.9	0.01359	0.01924	0.02163	0.02338	0.02153	0.01205
8970.58	0.01474	0.02018	0.02389	0.02496	0.02289	0.01402
8971.25	0.01608	0.02225	0.02459	0.0263	0.02525	0.01539
8972	0.01788	0.02453	0.02631	0.02828	0.02795	0.01762
8972.68	0.01989	0.02646	0.03072	0.03111	0.03044	0.02065
8973.37	0.02233	0.02913	0.03493	0.03512	0.03381	0.02349
8974.06	0.02555	0.03243	0.03885	0.03997	0.03776	0.02735
8974.8	0.02989	0.03833	0.04526	0.04626	0.0443	0.03341
8975.49	0.03536	0.04482	0.05273	0.05344	0.05211	0.0417
8976.2	0.043	0.05518	0.06596	0.06724	0.06549	0.05359
8976.92	0.05426	0.07157	0.08833	0.08975	0.08777	0.07379
8977.59	0.07053	0.09424	0.12032	0.12026	0.1188	0.11028
8978.33	0.09952	0.14454	0.19799	0.19882	0.1961	0.18397
8979	0.14775	0.20031	0.28391	0.28664	0.2825	0.2839
8979.71	0.24045	0.30871	0.40114	0.40158	0.39949	0.37789
8980.41	0.38913	0.4178	0.49334	0.49355	0.49089	0.42956
8981.12	0.53312	0.53688	0.53573	0.53702	0.53458	0.44855
8981.8	0.5622	0.59158	0.55131	0.55156	0.54747	0.44659
8982.51	0.5168	0.61176	0.54745	0.54617	0.54263	0.44072
8983.23	0.47677	0.587	0.54571	0.54559	0.5412	0.44588
8983.92	0.4707	0.56539	0.5488	0.54994	0.54491	0.46645
8984.6	0.49197	0.5735	0.57083	0.57059	0.56631	0.49437
8985.33	0.52931	0.59276	0.59625	0.59549	0.59169	0.52303
8986.01	0.56505	0.6209	0.6211	0.62106	0.61724	0.54982
8986.72	0.60324	0.65207	0.64832	0.64944	0.64434	0.58208
8987.38	0.64217	0.6811	0.6736	0.67592	0.66928	0.6204
8988.08	0.68571	0.71881	0.71053	0.71196	0.70595	0.66599
8988.77	0.73132	0.75717	0.74956	0.75018	0.74429	0.71867
8989.53	0.78084	0.80033	0.7967	0.79776	0.7909	0.78023
8990.22	0.83397	0.8426	0.83996	0.8411	0.83532	0.83842
8990.94	0.89927	0.8876	0.88434	0.88532	0.88178	0.89517
8991.62	0.96678	0.93005	0.9181	0.92027	0.91368	0.94523
8992.29	1.02616	0.97039	0.9493	0.9521	0.94343	0.9845
8992.99	1.06625	0.99991	0.96893	0.97092	0.96392	1.00817
8993.75	1.09273	1.02142	0.98079	0.98177	0.97572	1.01495
8994.4	1.10945	1.03139	0.9814	0.98234	0.97682	1.00826
8995.08	1.12044	1.03666	0.97377	0.97446	0.96934	0.9964
8995.78	1.12099	1.0401	0.96315	0.96351	0.95876	0.97748
8996.48	1.10525	1.03293	0.95172	0.95333	0.94724	0.95654
8997.19	1.07616	1.02306	0.94123	0.94345	0.93637	0.94125
8997.87	1.04539	1.00845	0.93416	0.93561	0.92849	0.93423
8998.57	1.01505	0.99456	0.93166	0.93321	0.92596	0.93539
8999.28	0.98679	0.98121	0.9335	0.93515	0.92882	0.9477
8999.96	0.96439	0.9731	0.94336	0.94533	0.93815	0.96703
9000.68	0.94396	0.96629	0.9558	0.95787	0.95015	0.99174
9001.36	0.93055	0.96431	0.97175	0.97278	0.96679	1.01566
9002.02	0.92271	0.96291	0.98423	0.98502	0.98035	1.03266
9002.72	0.92052	0.96229	0.99184	0.99433	0.98875	1.03695
9003.43	0.92383	0.96133	0.99209	0.99498	0.98895	1.02873
9004.15	0.93071	0.96021	0.98709	0.99015	0.98396	1.01161
9004.85	0.93921	0.95841	0.97634	0.97885	0.97225	0.9918
9005.55	0.94807	0.95698	0.96507	0.96693	0.96028	0.97244
9006.21	0.95655	0.95678	0.95377	0.95427	0.94877	0.9563
9006.99	0.96715	0.95668	0.94172	0.94254	0.93721	0.94235
9007.67	0.97744	0.95669	0.93217	0.93467	0.92884	0.93061
9008.36	0.98929	0.95792	0.92461	0.92625	0.91957	0.91805
9009.04	0.99952	0.9593	0.91774	0.91819	0.91088	0.90709
9009.76	1.00793	0.96025	0.9113	0.91194	0.90556	0.89847
9010.46	1.0118	0.96117	0.90504	0.90586	0.90039	0.89294
9011.18	1.01197	0.96159	0.90318	0.90283	0.89812	0.89224
9011.9	1.00967	0.9612	0.90282	0.9023	0.89777	0.89349
9012.58	1.00712	0.96017	0.90248	0.9045	0.89909	0.89682
9013.28	1.00562	0.96141	0.90582	0.90677	0.90044	0.90296
9013.98	1.0047	0.96206	0.90952	0.90981	0.90285	0.91184
9014.7	1.00233	0.96232	0.91339	0.91387	0.90655	0.918
9015.38	0.99707	0.96256	0.9183	0.91889	0.91227	0.92256
9016.06	0.98808	0.96191	0.9232	0.92487	0.91885	0.929
9016.78	0.97598	0.96063	0.92891	0.93186	0.92647	0.9387
9017.48	0.96283	0.95867	0.93634	0.93866	0.93389	0.95031
9018.2	0.94927	0.95665	0.94465	0.94649	0.94158	0.96231
9018.9	0.93815	0.95501	0.95292	0.95441	0.94908	0.97345
9019.58	0.92926	0.95373	0.96096	0.9621	0.95638	0.98469
9020.28	0.92206	0.95299	0.96837	0.96953	0.96414	0.99611
9020.99	0.91623	0.95224	0.97568	0.97692	0.97194	1.00616
9021.71	0.9109	0.95161	0.98306	0.98449	0.97982	1.01626
9022.39	0.90592	0.95155	0.9891	0.99153	0.98508	1.02646
9023.07	0.9014	0.95167	0.99514	0.99705	0.99034	1.03503
9023.77	0.89748	0.95186	1.00097	1.0017	0.99533	1.04252
9024.49	0.89438	0.95206	1.00489	1.00647	0.99837	1.04805
9025.2	0.892	0.95104	1.0087	1.00797	1.00132	1.04957
9025.9	0.89011	0.94985	1.01043	1.00747	1.00227	1.04771
9026.6	0.88864	0.94866	1.00881	1.00472	0.9993	1.04336
9027.26	0.88772	0.94756	1.00362	1.00212	0.99649	1.0364
9027.98	0.88707	0.94522	0.99759	0.99841	0.99192	1.02634
9028.69	0.88679	0.94207	0.99167	0.99374	0.98574	1.01621
9029.35	0.887	0.9391	0.98563	0.98718	0.97992	1.00527
9030.05	0.88797	0.93689	0.97857	0.98023	0.97351	0.99279
9030.74	0.88979	0.93521	0.97134	0.97347	0.96712	0.97594
9031.44	0.89263	0.93349	0.96473	0.96654	0.96053	0.96542
9032.16	0.89664	0.93275	0.95794	0.95941	0.95492	0.95511
9032.84	0.90099	0.93264	0.95235	0.95334	0.95011	0.94767
9033.55	0.90635	0.93315	0.94847	0.94873	0.94517	0.94144
9034.23	0.91199	0.93365	0.9447	0.94569	0.94115	0.93665
9034.93	0.91745	0.93476	0.94148	0.94281	0.93822	0.93207
9035.64	0.92294	0.93651	0.93909	0.93994	0.9368	0.92949
9036.34	0.92847	0.93827	0.93897	0.93982	0.93537	0.92769
9037.03	0.93381	0.94075	0.93884	0.93999	0.93555	0.92761
9037.71	0.93905	0.94368	0.93899	0.94041	0.93702	0.92899
9038.73	0.94683	0.94823	0.94158	0.94125	0.93925	0.93273
9039.78	0.9553	0.95307	0.94431	0.94581	0.94193	0.93644
9040.74	0.96364	0.95803	0.94695	0.9497	0.94435	0.93986
9041.78	0.97326	0.96289	0.94929	0.95132	0.94689	0.94216
9042.76	0.98254	0.96596	0.94878	0.95279	0.94902	0.93915
9042.8	0.98291	0.96617	0.94876	0.95283	0.94902	0.9367
9043.74	0.99133	0.97104	0.94846	0.95353	0.94893	0.93167
9044.7	0.99838	0.97426	0.94943	0.95186	0.94874	0.92781
9045.75	1.00352	0.97772	0.95068	0.95268	0.94883	0.92833
9046.77	1.00557	0.98054	0.95306	0.95382	0.95128	0.93208
9047.81	1.00464	0.98297	0.95628	0.95785	0.954	0.93811
9048.77	1.00154	0.98375	0.96156	0.96138	0.95652	0.94223
9049.83	0.9968	0.98414	0.96155	0.96402	0.95935	0.94553
9050.77	0.99257	0.9827	0.96438	0.96632	0.96172	0.9477
9051.77	0.98894	0.98154	0.96692	0.9685	0.96352	0.94959
9052.81	0.98667	0.98254	0.96748	0.97063	0.96521	0.94957
9053.81	0.98579	0.98336	0.96914	0.97184	0.96675	0.95074
9054.79	0.9856	0.98359	0.97081	0.97178	0.96805	0.95219
9055.81	0.98581	0.98393	0.97276	0.97262	0.97018	0.95512
9056.79	0.98615	0.98465	0.97487	0.97673	0.97257	0.95986
9057.76	0.98613	0.98545	0.97797	0.98014	0.97673	0.96666
9058.8	0.98553	0.98698	0.982	0.98424	0.98094	0.9738
9059.8	0.98451	0.98875	0.98577	0.98799	0.98352	0.97926
9060.86	0.98332	0.99021	0.9899	0.99103	0.98631	0.98442
9061.8	0.98238	0.99049	0.99372	0.99381	0.98897	0.98855
9062.77	0.98194	0.9914	0.99662	0.99698	0.99204	0.99237
9063.77	0.98236	0.99241	0.99989	1.0002	0.99675	0.99683
9064.79	0.98357	0.9938	1.00401	1.00315	0.99977	1.00098
9065.76	0.98522	0.99497	1.00656	1.0068	1.00275	1.00648
9066.76	0.98749	0.9964	1.00951	1.01061	1.00661	1.01172
9067.8	0.99018	0.99947	1.01408	1.01467	1.0106	1.01768
9068.75	0.99296	1.00223	1.01771	1.01826	1.01413	1.02334
9069.71	0.99603	1.00489	1.02073	1.02133	1.01723	1.02971
9070.72	0.99922	1.00783	1.02396	1.02446	1.02038	1.03417
9071.76	1.00226	1.01034	1.02694	1.02672	1.02275	1.03659
9072.71	1.00479	1.00965	1.02731	1.02837	1.02449	1.03585
9073.69	1.00722	1.01049	1.02754	1.02542	1.02222	1.03375
9074.7	1.00948	1.01121	1.02492	1.02282	1.01978	1.02866
9075.74	1.01157	1.01001	1.0218	1.02001	1.01704	1.02201
9076.71	1.01329	1.00885	1.01582	1.01645	1.01295	1.01465
9077.74	1.01481	1.0071	1.00943	1.01103	1.00651	1.00633
9078.72	1.01609	1.00539	1.0029	1.0056	1.0004	0.99708
9079.75	1.0172	1.0035	0.99642	0.9985	0.99468	0.98795
9080.72	1.01796	1.00318	0.99255	0.99336	0.98955	0.98076
9081.76	1.0186	1.00267	0.98842	0.98817	0.98639	0.97419
9082.77	1.01891	1.0009	0.98487	0.98347	0.98211	0.96702
9083.74	1.01869	0.99822	0.98123	0.98047	0.97805	0.96072
9084.75	1.0177	0.99553	0.97536	0.97642	0.97428	0.95471
9085.79	1.01583	0.99362	0.9698	0.97239	0.97039	0.95038
9086.74	1.01333	0.99178	0.96727	0.9697	0.96701	0.94784
9087.77	1.00991	0.98911	0.96635	0.96709	0.96368	0.94558
9088.8	1.00592	0.98663	0.9657	0.96653	0.96218	0.94351
9089.79	1.00172	0.98581	0.96582	0.96548	0.96123	0.94066
9090.74	0.99733	0.98334	0.96316	0.96216	0.96	0.93817
9091.81	0.99229	0.98033	0.95847	0.95908	0.95611	0.93431
9092.78	0.98774	0.97653	0.95418	0.95459	0.95264	0.92872
9093.77	0.98313	0.97237	0.94957	0.95006	0.94897	0.92082
9094.78	0.97863	0.96829	0.94507	0.94589	0.9444	0.91427
9095.79	0.97447	0.96543	0.94163	0.94233	0.94018	0.90849
9096.8	0.97043	0.96284	0.93875	0.93924	0.93789	0.90495
9097.77	0.96681	0.96174	0.93861	0.93844	0.93592	0.90327
9098.78	0.96357	0.9611	0.93726	0.93764	0.93553	0.90374
9099.77	0.96083	0.96052	0.93645	0.93743	0.93677	0.9061
9100.74	0.95863	0.9603	0.9388	0.93955	0.93817	0.91145
9101.77	0.95681	0.96016	0.94154	0.94307	0.94157	0.9203
9102.78	0.95547	0.96078	0.94567	0.94677	0.94578	0.93057
9103.78	0.95451	0.96157	0.94965	0.95165	0.94995	0.93943
9104.77	0.95409	0.96344	0.95385	0.95647	0.9543	0.94697
9105.74	0.95437	0.96527	0.95927	0.96112	0.95862	0.95336
9106.73	0.95528	0.96716	0.96453	0.96522	0.96343	0.95876
9107.71	0.95674	0.96932	0.96959	0.96915	0.96807	0.96164
9108.72	0.95875	0.97157	0.97352	0.9725	0.97111	0.9647
9109.73	0.96122	0.97378	0.97722	0.97639	0.97423	0.96668
9110.73	0.96422	0.97572	0.979	0.98	0.97789	0.9694
9111.72	0.96765	0.9776	0.98094	0.982	0.98143	0.97161
9112.72	0.97115	0.97826	0.98292	0.984	0.98354	0.97433
9113.75	0.97465	0.97909	0.98524	0.9862	0.98563	0.97653
9114.75	0.97772	0.9813	0.98736	0.98817	0.98669	0.97702
9115.74	0.98034	0.98344	0.98831	0.9886	0.98704	0.97806
9116.75	0.98252	0.98427	0.98916	0.98904	0.9873	0.97796
9117.77	0.98433	0.98517	0.98906	0.98944	0.9871	0.97881
9118.81	0.98589	0.98672	0.98965	0.99	0.98985	0.98012
9119.8	0.98704	0.98824	0.99136	0.99154	0.99246	0.98142
9120.82	0.98802	0.98987	0.99363	0.99529	0.99519	0.98589
9121.79	0.98886	0.99162	0.99631	0.99883	0.99876	0.9915
9122.75	0.98961	0.99421	1.00147	1.00218	1.00243	0.99858
9123.79	0.99041	0.997	1.00732	1.00806	1.00826	1.0071
9124.82	0.99118	1.00007	1.0152	1.01423	1.01416	1.01683
9125.8	0.99183	1.00399	1.02246	1.02136	1.02011	1.02773
9126.78	0.99243	1.00702	1.0288	1.02821	1.02602	1.03813
9127.81	0.99303	1.01001	1.03493	1.03375	1.03196	1.04818
9128.81	0.99361	1.01178	1.04028	1.03902	1.03723	1.05561
9129.79	0.99426	1.01346	1.04509	1.04376	1.04038	1.06127
9130.81	0.99495	1.01521	1.04753	1.04576	1.04367	1.06518
9131.83	0.99567	1.01676	1.04941	1.04743	1.04633	1.0673
9132.81	0.9965	1.01742	1.04881	1.04748	1.04654	1.06748
9133.8	0.99748	1.01805	1.04824	1.0475	1.04674	1.0662
9134.78	0.99858	1.01782	1.04827	1.04728	1.04672	1.06458
9135.78	0.9999	1.01762	1.04826	1.04691	1.04657	1.0624
9136.76	1.00142	1.01775	1.04679	1.04505	1.04446	1.05949
9138.82	1.00475	1.0166	1.04179	1.03938	1.03849	1.05301
9140.76	1.00758	1.01456	1.03519	1.0334	1.03188	1.04417
9142.8	1.00946	1.01263	1.02552	1.02596	1.02469	1.03107
9144.73	1.00972	1.0094	1.01458	1.01572	1.01513	1.01689
9146.79	1.00883	1.00434	1.00289	1.0037	1.00264	1.00924
9148.79	1.0072	0.99858	0.99057	0.99148	0.99018	0.98119
9150.78	1.00509	0.99316	0.97769	0.97901	0.97732	0.95945
9152.85	1.00285	0.98822	0.96512	0.96572	0.96502	0.94068
9154.83	1.00088	0.98393	0.95419	0.95449	0.95435	0.92455
9156.88	0.99917	0.98	0.9451	0.94597	0.94525	0.91298
9158.83	0.99813	0.97835	0.94085	0.94191	0.94152	0.90865
9160.88	0.99717	0.9787	0.94147	0.9425	0.94288	0.91273
9162.85	0.99649	0.97957	0.9466	0.94705	0.94815	0.92295
9164.86	0.99675	0.98179	0.95521	0.95646	0.95646	0.93928
9164.9	0.99676	0.98185	0.95541	0.9567	0.95664	0.93981
9166.87	0.99761	0.98659	0.9659	0.96749	0.96758	0.96252
9168.89	0.99884	0.99128	0.97669	0.97742	0.97781	1.00316
9170.86	0.99979	0.9944	0.98585	0.98604	0.98586	1.07383
9172.88	1.00039	0.99714	0.99289	0.99313	0.99289	1.00345
9174.85	1.00089	0.99913	0.99741	0.99804	0.9977	0.99805
9176.83	1.00176	1.00068	1.00004	0.99966	1.00014	0.9927
9178.83	1.00267	1.00139	1.00036	1.00041	1.00074	0.99255
9180.78	1.00359	1.00079	0.99998	1.00102	1.00043	0.99135
9182.82	1.00432	1.00069	0.99967	1.00048	0.99957	0.99071
9184.78	1.00476	1.00129	0.99963	0.99943	1.00006	0.99034
9186.8	1.00514	1.00083	0.99976	0.9996	1.00078	0.99054
9188.81	1.0051	1.00094	0.99946	1.00001	0.9996	0.99088
9190.87	1.00501	1.00152	0.99965	0.9992	0.99935	0.99035
9192.85	1.00488	1.00169	1.00024	0.99931	0.99986	0.9885
9194.84	1.0046	1.00192	1.00046	1.00028	1.0005	0.98752
9196.88	1.00436	1.00117	0.99999	1.0002	1.00038	0.98792
9198.85	1.00398	1.00144	1.00114	1.00068	1.00083	0.99115
9200.88	1.00281	1.00371	1.00575	1.0053	1.00545	0.99765
9202.86	1.0016	1.00522	1.01274	1.01238	1.01269	1.00814
9204.9	1.00043	1.00637	1.01818	1.01811	1.01826	1.0188
9206.86	0.99922	1.00777	1.02264	1.02272	1.02282	1.02772
9208.81	0.99797	1.00931	1.02711	1.02652	1.02773	1.03375
9210.81	0.99671	1.00974	1.0298	1.02879	1.02983	1.03585
9212.82	0.99554	1.00931	1.03037	1.02908	1.0293	1.03632
9214.83	0.99436	1.00884	1.02935	1.02866	1.02902	1.03553
9216.76	0.99333	1.0079	1.02737	1.02767	1.02803	1.033
9218.8	0.99249	1.0061	1.02411	1.02429	1.02479	1.02843
9220.8	0.9919	1.00403	1.02011	1.02051	1.02038	1.02317
9222.79	0.99156	1.00203	1.01509	1.01581	1.01604	1.01717
9224.83	0.99149	0.99999	1.00973	1.00977	1.01083	1.00742
9226.83	0.99158	0.99752	1.00393	1.00435	1.00424	0.99909
9228.85	0.99184	0.99484	0.9969	0.99832	0.9978	0.99989
9230.87	0.9921	0.99309	0.9912	0.99209	0.99263	0.98382
9232.89	0.99244	0.99164	0.987	0.98628	0.98777	0.9705
9234.9	0.99291	0.98992	0.98229	0.98241	0.9841	0.96466
9236.9	0.99344	0.98909	0.97888	0.97988	0.98099	0.96159
9238.86	0.99409	0.98932	0.97832	0.97788	0.97922	0.9594
9240.91	0.99487	0.98958	0.97837	0.9778	0.97921	0.96035
9242.87	0.99581	0.99026	0.97819	0.97833	0.97995	0.96243
9244.9	0.99667	0.9911	0.97866	0.97927	0.98077	0.96462
9246.87	0.99764	0.99209	0.98071	0.98064	0.9825	0.96701
9248.85	0.9984	0.99254	0.98258	0.98219	0.98353	0.96808
9250.8	0.99916	0.99207	0.98276	0.98316	0.98397	0.96962
9252.83	0.99993	0.99261	0.98265	0.98323	0.98508	0.97077
9254.8	1.00057	0.99393	0.98493	0.98453	0.98626	0.97301
9256.83	1.0014	0.99472	0.98714	0.98623	0.98787	0.97578
9258.81	1.00205	0.99552	0.98778	0.98759	0.99041	0.97809
9260.8	1.00229	0.99659	0.98967	0.98966	0.99157	0.98297
9262.88	1.0026	0.99771	0.99278	0.99256	0.99289	0.99435
9264.89	1.00298	0.99896	0.9959	0.99478	0.99643	1.00604
9266.93	1.00326	0.99991	0.99722	0.99637	0.99836	1.00201
9268.91	1.00335	1.00115	0.99777	0.99861	0.99913	0.99074
9270.94	1.0035	1.00192	0.99983	0.99964	1.0005	0.99225
9272.9	1.00367	1.00226	1.00191	1.00116	1.00237	0.9955
9274.92	1.00367	1.00263	1.00287	1.00388	1.00383	0.99761
9276.92	1.00366	1.00303	1.00459	1.00557	1.00553	0.99988
9278.94	1.0036	1.00406	1.00694	1.00577	1.00701	1.00242
9280.94	1.00338	1.0051	1.00797	1.00676	1.00787	1.00555
9282.91	1.00323	1.0059	1.00831	1.00869	1.00874	1.00514
9284.93	1.00294	1.00674	1.00947	1.0099	1.01053	1.00629
9287.89	1.00244	1.00744	1.01146	1.01129	1.012	1.0095
9290.87	1.00196	1.00731	1.01381	1.01309	1.01302	1.01137
9293.93	1.00159	1.0074	1.01424	1.01492	1.01501	1.01347
9296.89	1.00124	1.00714	1.0147	1.01477	1.01522	1.01953
9299.94	1.00095	1.00754	1.01474	1.01487	1.01465	1.01393
9302.94	1.00075	1.00708	1.01386	1.01527	1.01381	1.01118
9305.97	1.00058	1.00521	1.01066	1.01066	1.01081	1.00708
9308.98	1.00055	1.0045	1.00821	1.00793	1.00791	1.00304
9311.98	1.00044	1.00448	1.00742	1.00518	1.00633	0.99873
9315.01	0.99977	1.00177	1.00384	1.00289	1.00283	0.99705
9317.99	0.99951	0.99993	1.00025	1.00104	0.99982	0.99202
9320.97	0.99937	1.00009	0.9995	1.00088	0.99937	0.98966
9323.97	0.99918	1.0009	0.99955	0.99988	1.00065	0.98961
9326.95	0.99936	1.00053	0.99942	0.99923	0.99878	0.99098
9329.95	0.9995	0.99913	0.99772	0.99915	0.9975	0.99138
9332.96	0.99882	0.99818	0.9967	0.99767	0.99661	0.98998
9335.94	0.99879	0.99783	0.99554	0.99502	0.99523	0.98705
9339.02	0.9988	0.99698	0.9924	0.99352	0.99279	0.98324
9342.05	0.99885	0.99604	0.99093	0.99197	0.99114	0.98111
9345.08	0.99886	0.99609	0.99112	0.99076	0.99106	0.98074
9348.04	0.99888	0.99657	0.99239	0.9911	0.99109	0.98256
9351.03	0.99888	0.99652	0.99322	0.9933	0.99272	0.98481
9354.1	0.99878	0.9965	0.99343	0.99369	0.99281	0.98556
9357.06	0.99853	0.99714	0.99502	0.99459	0.99386	0.98752
9360.06	0.99838	0.99773	0.9957	0.99576	0.99605	0.98923
9363	0.9982	0.99776	0.99719	0.99654	0.9972	0.99151
9365.99	0.9981	0.99803	0.99905	0.99808	0.99783	0.99379
9369.01	0.99809	0.99908	1.00034	1.00002	0.99992	0.99611
9372	0.99809	0.9997	1.00165	1.00071	1.00162	0.99837
9375.02	0.99803	0.99959	1.00177	1.00065	1.00213	1.00122
9378.05	0.99809	0.99999	1.00366	1.00309	1.00325	1.0026
9381.05	0.99816	1.00086	1.00572	1.00486	1.00397	1.00483
9384.11	0.99845	1.00174	1.00671	1.00532	1.00467	1.00607
9387.11	0.99857	1.00189	1.00696	1.00588	1.00564	1.00841
9390.11	0.99872	1.0032	1.00681	1.00704	1.00696	1.00969
9393.11	0.99888	1.00384	1.00807	1.00755	1.00742	1.01234
9396.1	0.99901	1.00347	1.00821	1.00852	1.00786	1.01467
9399.08	0.99926	1.00358	1.00852	1.01002	1.00826	1.01839
9402.07	0.99955	1.00324	1.00851	1.009	1.00808	1.0256
9405.04	0.99988	1.00377	1.00768	1.00651	1.00686	1.03088
9408.08	0.99987	1.00272	1.00679	1.00589	1.00642	1.03064
9411.07	0.99973	1.00197	1.00625	1.00536	1.00504	1.02741
9414.15	1.0003	1.00213	1.00382	1.00388	1.00396	1.02052
9417.17	1.00063	1.00194	1.0028	1.0023	1.00212	1.00631
9420.17	1.00089	1.00132	1.00093	1.00148	1.00124	0.99469
9423.17	1.00093	1.00063	1.0003	1.00126	1.00041	0.9933
9426.22	1.00104	1.00087	1.00003	1.00058	0.99983	0.99445
9429.23	1.00123	1.00115	1.00001	0.99978	0.99963	0.99616
9432.21	1.00142	1.00172	1.00081	1.00016	0.99915	0.99716
9435.18	1.00154	1.00123	1.0011	1.00128	0.99991	0.9995
9438.17	1.00167	1.00077	0.9992	1.00155	1.00085	0.9982
9441.16	1.00172	1.00084	0.99977	1.00096	1.0008	0.99849
9444.18	1.00174	1.00095	1.00102	1.00006	0.99921	0.99775
9447.19	1.00172	1.00077	1.0005	0.99939	0.99754	0.99739
9450.21	1.00168	1.00088	0.99803	0.99858	0.99741	0.99657
9453.28	1.00203	1.00089	0.99682	0.99749	0.99716	0.99595
9456.24	1.00146	1.00003	0.99782	0.99744	0.99685	0.99646
9459.28	1.00128	0.99945	0.99694	0.99857	0.9967	0.99636
9462.29	1.00117	0.99905	0.99663	0.99713	0.99634	0.9969
9465.28	1.00111	0.99957	0.99725	0.99602	0.99614	0.99757
9468.31	1.00102	0.99911	0.99644	0.99727	0.9968	0.99791
9471.3	1.00085	0.99901	0.99657	0.99799	0.99567	0.99719
9471.36	1.00085	0.99901	0.99658	0.998	0.99564	0.99718
9474.31	1.00062	0.99894	0.99758	0.99621	0.99653	0.99804
9477.28	1.00046	0.99942	0.99746	0.99691	0.9976	0.99893
9480.28	1.00038	0.99918	0.99917	0.99763	0.99844	0.99937
9483.28	1.00032	0.9989	0.99772	0.99869	0.99876	1.00072
9486.28	1.00016	0.9998	0.99894	0.9988	0.9989	1.00242
9489.32	1.00009	0.99993	1.00055	0.99933	0.9989	1.00365
9492.35	1.00009	1	1.00046	1.00037	0.99945	1.00501
9495.36	0.99989	1.00036	1.00046	1.00116	1.00013	1.00623
9498.41	0.99977	1.00038	1.00181	1.00136	1.00137	1.00802
9501.37	0.99965	1.00062	1.00205	1.00237	1.00334	1.00883
9504.36	0.99965	0.99996	1.00203	1.00325	1.00335	1.00997
9507.44	0.99963	1.00054	1.00322	1.00311	1.00371	1.00992
9510.41	0.99973	1.00089	1.00433	1.00397	1.00343	1.01168
9513.39	0.99972	1.00128	1.00472	1.00427	1.00325	1.0129
9516.39	0.99965	1.00158	1.00383	1.00355	1.00329	1.01195
9519.34	0.99972	1.00085	1.00495	1.0056	1.00585	1.01054
9522.37	0.99975	1.00095	1.00368	1.00357	1.00345	1.01043
9525.39	0.99983	1.00103	1.00238	1.00232	1.00247	1.01006
9528.4	0.99984	1.00006	1.00135	1.00122	1.00069	1.00892
9531.45	0.99981	0.99912	1.00065	1.0013	0.9993	1.00816
9534.46	0.99994	0.99942	1.00043	1.00053	0.9976	1.00739
9537.51	1	0.99946	0.9987	0.99939	0.99915	1.00698
9540.48	1.00004	0.99899	0.9997	0.99942	0.99836	1.00666
9543.5	1.00007	0.99934	0.99882	1.00005	0.99833	1.00714
9546.54	0.99999	0.99972	0.99844	0.9989	0.99783	1.00682
9549.51	0.99998	0.9998	0.99873	0.99811	0.99854	1.00744
9552.47	1.00028	0.9994	0.99807	0.99942	0.99779	1.00752
9555.49	1.00088	0.99884	0.99886	1.0002	0.99865	1.00916
9558.49	1.00022	0.99873	0.99904	0.99955	0.99717	1.00902
9561.54	1.00015	0.99866	0.99868	0.99861	0.99649	1.00799
9564.53	1.00024	0.99797	0.99748	0.99866	0.99686	1.00857
9567.56	1.00029	0.9976	0.99823	0.99788	0.99629	1.00808
9570.59	1.00037	0.99789	0.99789	0.99819	0.99652	1.00941
9573.63	1.00042	0.99783	0.9981	0.99807	0.99688	1.013
9576.62	1.00052	0.99734	0.99711	0.99745	0.99549	1.00715
9579.61	1.0006	0.99766	0.99695	0.9972	0.9958	1.00762
9582.63	1.00068	0.99807	0.99733	0.99734	0.99632	1.00781
9586.69	1.00072	0.99863	0.99778	0.99779	0.99702	1.00787
9590.64	1.0007	0.99917	0.99788	0.99824	0.99771	1.00854
9594.64	1.00077	0.99971	0.99713	0.9973	0.9984	1.00813
9598.59	1.00074	1.00026	0.9968	0.99637	0.99908	1.00897
9602.6	1.00079	1.00081	0.99686	0.99578	0.99978	1.00982
9606.61	1.0008	1.00136	0.99711	0.99622	1.00047	1.01095
9610.64	1.00096	1.00191	0.99736	0.99796	1.00117	1.01142
9614.68	1.00101	1.00246	0.99761	0.9997	1.00187	1.01252
9618.7	1.00098	1.00301	0.99786	1.00144	1.00256	1.01296
9622.67	1.00093	1.00356	0.99811	1.00316	1.00325	1.01506
9626.72	1.00094	1.00411	0.99836	1.00491	1.00395	1.01509
9630.68	1.00103	1.00466	0.99861	1.00662	1.00464	1.01552
9634.69	1.00095	1.0052	0.99886	1.00835	1.00533	1.01178
9638.64	1.00078	1.00575	0.9991	1.01005	1.00602	1.0036
9642.66	1.00072	1.0063	0.99935	1.01179	1.00671	0.99416
9646.65	1.00059	1.00684	0.9996	1.01351	1.0074	0.98481
9650.68	1.0004	1.0074	0.99985	1.01525	1.0081	0.98152
9654.7	1.00038	1.00795	1.00011	1.01699	1.0088	0.98129
9658.73	1.00026	1.0085	1.00036	1.01873	1.00949	0.98688
9662.7	1.00018	1.00904	1.0006	1.02044	1.01018	0.98632
9666.76	1.00048	1.0096	1.00086	1.0222	1.01088	0.98811
9670.71	0.99999	1.01014	1.0011	1.0239	1.01157	0.98729
9674.71	0.9997	1.01069	1.00135	1.02563	1.01226	0.98736
9678.64	0.9997	1.01123	1.0016	1.02733	1.01294	0.98758
9682.67	0.99957	1.01178	1.00185	1.02907	1.01364	0.98762
9686.61	0.99945	1.01232	1.00209	1.03077	1.01432	0.98747
9690.69	0.99952	1.01288	1.00235	1.03253	1.01503	0.98866
9694.69	0.99944	1.01343	1.0026	1.03426	1.01572	0.988
9698.73	0.99922	1.01398	1.00285	1.036	1.01642	0.98822
9702.71	0.99932	1.01453	1.0031	1.03772	1.01711	0.98817
9706.73	0.99896	1.01508	1.00335	1.03946	1.0178	0.99206
9710.65	0.99887	1.01562	1.00359	1.04115	1.01848	0.99075
9714.64	0.99887	1.01616	1.00384	1.04287	1.01917	0.99234
9718.63	0.99883	1.01671	1.00409	1.04459	1.01986	0.99365
9722.64	0.99875	1.01726	1.00434	1.04633	1.02056	0.99402
9726.57	0.99873	1.0178	1.00458	1.04803	1.02124	0.99539
9730.6	0.99875	1.01835	1.00483	1.04976	1.02193	0.99524
9734.62	0.9987	1.0189	1.00508	1.0515	1.02263	0.99624
9738.65	0.99853	1.01945	1.00533	1.05324	1.02333	0.99819
9742.62	0.99834	1.02	1.00558	1.05496	1.02401	0.99863

## Sheet: fig3b
Operando Cu K-edge XANES measurements over Cu-350
energy	CuO_Standard	OCV	0.4A	0.8A	Cu_foil_standard
8791.7	0.00538	0.00493	-0.01573	-0.01616	0.00297
8795.69	0.00505	0.00237	-0.01605	-0.01139	0.0022
8799.67	0.00478	0.000229061	-0.01406	-0.0064	0.00209
8803.65	0.00455	-0.000188541	-0.01259	-0.00766	0.00215
8807.71	0.00434	0.00136	-0.01386	-0.01092	0.00356
8811.72	0.00394	0.0016	-0.01442	-0.01404	0.00205
8815.77	0.00356	-4.63276e-05	-0.01407	-0.01612	0.000915584
8819.75	0.00325	-0.0012	-0.01566	-0.01721	0.000469681
8823.75	0.00292	0.00126	-0.00918	-0.00404	0.000588803
8827.75	0.00247	0.00275	-0.00394	0.00355	0.000501962
8831.7	0.00219	0.00264	-0.00411	0.00178	0.000683056
8835.77	0.00207	0.000998449	-0.00814	-0.00574	0.000335156
8839.82	0.002	-0.00124	-0.0089	-0.00834	2.08183e-05
8843.82	0.0017	-0.000303153	-0.00595	-0.00804	0.00029188
8847.86	0.00138	-0.00177	-0.00401	-0.00507	-0.00022459
8851.85	0.00122	-0.00297	-0.00383	-0.00666	-9.9985e-06
8855.9	0.00102	-0.00166	-0.00469	-0.01013	-0.00018139
8859.91	0.000792169	0.00353	-0.00496	-0.00739	-0.000223802
8863.88	0.000615813	0.00199	-0.00389	-0.00739	-0.000334329
8867.9	0.00046109	0.000499008	0.00199	0.00397	-0.000262429
8871.87	0.0002979	0.000310908	0.00554	0.00351	-0.000607811
8875.9	-5.98945e-05	0.00154	0.0067	-0.00431	-0.000526353
8879.97	-0.000399763	0.00333	0.00913	0.000490778	-0.000603877
8883.99	-0.000621649	0.00285	0.01408	0.02158	0.00248
8888.03	-0.000776877	0.00205	0.01891	0.02632	-0.00154
8891.98	-0.000961107	0.00113	0.0185	0.01999	2.04896e-05
8895.92	-0.00104	0.000392029	0.01736	0.0128	6.6795e-05
8899.93	-0.00112	0.000100969	0.0214	0.01498	-0.0015
8903.93	-0.0013	-0.00349	0.000755325	0.00512	-0.00114
8907.97	-0.00148	-0.00328	-0.0066	-0.00162	-0.000331214
8911.96	-0.00156	-0.00296	-0.00955	-0.00646	0.00375
8915.97	-0.00158	-0.00223	-0.00988	-0.0072	-0.000740462
8919.96	-0.00166	0.00121	-0.00649	-0.00163	-0.00139
8923.96	-0.00174	0.0058	-0.00895	-0.00695	0.000866901
8927.94	-0.00166	0.0036	-0.00683	-0.00636	-8.28527e-05
8931.95	-0.00157	0.00106	-0.00557	-0.00526	0.000386091
8935.92	-0.00146	-0.00127	-0.00551	-0.00437	-0.00104
8939.86	-0.00137	-0.00608	-0.00453	-0.0025	0.000571989
8943.93	-0.00098885	-0.00626	0.000694478	-0.00353	-0.000169811
8947.93	-0.000640007	-0.0034	-0.000143556	-0.0036	0.000943718
8951.94	-0.000135798	-0.000616685	-0.00119	-0.00266	0.00175
8955.93	0.000558252	0.00215	-0.00113	-0.00132	0.00265
8959.91	0.00131	0.00662	-0.000411833	-0.00036421	0.0041
8963.9	0.00277	0.00547	0.00728	0.00217	0.00551
8967.83	0.00718	0.00683	0.01596	0.00599	0.00857
8968.48	0.00737	0.00651	0.01416	0.00606	0.00881
8969.23	0.00713	0.01032	0.00747	0.01048	0.00999
8969.9	0.00715	0.01105	0.0074	0.01178	0.01059
8970.58	0.00764	0.01094	0.00933	0.01233	0.01251
8971.25	0.00852	0.01351	0.00833	0.01255	0.01383
8972	0.0096	0.01603	0.00976	0.01414	0.01599
8972.68	0.01066	0.01743	0.01647	0.01859	0.01894
8973.37	0.01197	0.01902	0.02089	0.0221	0.0217
8974.06	0.01345	0.02073	0.02349	0.02474	0.02545
8974.8	0.01557	0.02343	0.03062	0.02859	0.03135
8975.49	0.01826	0.02626	0.03818	0.03341	0.03943
8976.2	0.02214	0.02969	0.04629	0.04367	0.05102
8976.92	0.02791	0.0351	0.06036	0.063	0.07071
8977.59	0.0339	0.04245	0.07963	0.08986	0.1063
8978.33	0.03857	0.04724	0.13669	0.1485	0.17816
8979	0.04338	0.05049	0.19951	0.2136	0.27564
8979.71	0.05284	0.06098	0.29326	0.31862	0.36744
8980.41	0.0674	0.07263	0.36763	0.39959	0.41795
8981.12	0.08911	0.08742	0.40632	0.44108	0.43661
8981.8	0.11871	0.11382	0.42354	0.45868	0.4348
8982.51	0.16672	0.15081	0.42833	0.46038	0.4292
8983.23	0.23732	0.21457	0.43756	0.46267	0.43436
8983.92	0.32092	0.28163	0.45066	0.4695	0.45454
8984.6	0.39406	0.35751	0.47904	0.49062	0.48188
8985.33	0.43766	0.41529	0.50929	0.5152	0.50996
8986.01	0.451	0.44546	0.53664	0.53971	0.53621
8986.72	0.46099	0.45734	0.56341	0.57022	0.5678
8987.38	0.48208	0.46246	0.58738	0.59969	0.60529
8988.08	0.52671	0.50099	0.62566	0.63672	0.64988
8988.77	0.59173	0.54775	0.66777	0.67721	0.70138
8989.53	0.67457	0.62045	0.72538	0.72941	0.76155
8990.22	0.75982	0.70131	0.77987	0.78185	0.81843
8990.94	0.85209	0.79309	0.83676	0.83846	0.87391
8991.62	0.93483	0.87445	0.88752	0.87612	0.92285
8992.29	0.99663	0.95063	0.93337	0.91064	0.96127
8992.99	1.04209	0.9997	0.95872	0.93678	0.98447
8993.75	1.08583	1.04757	0.99102	0.95289	0.99121
8994.4	1.12314	1.08438	1.02344	0.95494	0.98479
8995.08	1.16448	1.12154	1.00781	0.94892	0.97334
8995.78	1.20999	1.15949	0.97526	0.93954	0.95499
8996.48	1.24679	1.19768	0.96758	0.93372	0.93468
8997.19	1.26566	1.22818	0.96122	0.92803	0.91988
8997.87	1.26364	1.2358	0.95806	0.92319	0.91314
8998.57	1.2482	1.23282	0.95715	0.91957	0.91438
8999.28	1.22668	1.22135	0.95792	0.91688	0.92651
8999.96	1.20389	1.19837	0.96334	0.92417	0.94548
9000.68	1.17172	1.17074	0.97018	0.93526	0.9697
9001.36	1.13329	1.13988	0.97883	0.9541	0.99314
9002.02	1.09549	1.10905	0.98542	0.96796	1.00982
9002.72	1.06164	1.07464	0.98924	0.97317	1.01412
9003.43	1.03371	1.04442	0.98479	0.97171	1.00621
9004.15	1.01165	1.01759	0.97451	0.96628	0.98963
9004.85	0.9925	0.99863	0.96139	0.9527	0.97041
9005.55	0.97516	0.98119	0.94809	0.93833	0.95164
9006.21	0.96102	0.96805	0.9356	0.92382	0.936
9006.99	0.95006	0.95618	0.92229	0.90998	0.92251
9007.67	0.94554	0.94864	0.91185	0.90057	0.91117
9008.36	0.94498	0.94649	0.90374	0.89138	0.89903
9009.04	0.94717	0.94584	0.89653	0.8828	0.88845
9009.76	0.95062	0.94941	0.89113	0.87737	0.88015
9010.46	0.95379	0.95288	0.88588	0.87209	0.87486
9011.18	0.95572	0.95642	0.87976	0.87386	0.87429
9011.9	0.95629	0.9591	0.87779	0.87573	0.87562
9012.58	0.95518	0.9597	0.88275	0.8769	0.87898
9013.28	0.95336	0.96031	0.88215	0.87823	0.88507
9013.98	0.95083	0.95966	0.88447	0.88179	0.89384
9014.7	0.94716	0.95741	0.89071	0.8875	0.89996
9015.38	0.94357	0.95486	0.8966	0.8929	0.90452
9016.06	0.93951	0.9505	0.90318	0.89902	0.9109
9016.78	0.9347	0.94438	0.91085	0.90683	0.92048
9017.48	0.92836	0.93842	0.91944	0.91742	0.93191
9018.2	0.92043	0.93412	0.92778	0.92832	0.94373
9018.9	0.9112	0.92873	0.93578	0.93933	0.95469
9019.58	0.90024	0.91988	0.94354	0.95046	0.96577
9020.28	0.88771	0.91077	0.94999	0.96178	0.977
9020.99	0.87592	0.90198	0.95632	0.96868	0.98691
9021.71	0.86444	0.89334	0.9628	0.97293	0.99688
9022.39	0.85501	0.88517	0.96892	0.98429	1.00693
9023.07	0.84661	0.87715	0.97378	0.9902	1.01539
9023.77	0.83944	0.86903	0.97806	0.9934	1.0228
9024.49	0.83368	0.86069	0.98245	0.99668	1.0283
9025.2	0.82986	0.85483	0.98262	1.00028	1.02989
9025.9	0.82689	0.85075	0.98181	0.99953	1.02818
9026.6	0.82485	0.84944	0.981	0.99241	1.02404
9027.26	0.82534	0.84821	0.9742	0.98618	1.01735
9027.98	0.82771	0.84853	0.96639	0.97943	1.00764
9028.69	0.83137	0.85095	0.95912	0.9728	0.99786
9029.35	0.83629	0.85322	0.95453	0.96626	0.98729
9030.05	0.84314	0.85843	0.94967	0.95794	0.97522
9030.74	0.85061	0.86588	0.94461	0.94902	0.95888
9031.44	0.85887	0.87355	0.93801	0.93983	0.94872
9032.16	0.86844	0.88068	0.93338	0.9342	0.93877
9032.84	0.87769	0.8871	0.92906	0.93025	0.93162
9033.55	0.88719	0.8937	0.92347	0.92618	0.92564
9034.23	0.8976	0.90123	0.92204	0.92253	0.92106
9034.93	0.90772	0.90924	0.92114	0.91976	0.91669
9035.64	0.9176	0.91725	0.92023	0.91834	0.91428
9036.34	0.92796	0.92631	0.91916	0.91692	0.91263
9037.03	0.9385	0.93515	0.91811	0.91629	0.91264
9037.71	0.94894	0.94401	0.9177	0.91626	0.91409
9038.73	0.96369	0.95786	0.92241	0.91663	0.91788
9039.78	0.97843	0.97208	0.9264	0.92028	0.92165
9040.74	0.99049	0.9835	0.93263	0.92378	0.92512
9041.78	1.00182	0.99542	0.93844	0.92768	0.92751
9042.76	1.0106	1.00345	0.93873	0.92505	0.92472
9042.8	1.01092	1.00376	0.93875	0.92495	0.92233
9043.74	1.01846	1.01109	0.93909	0.92305	0.91755
9044.7	1.02522	1.01858	0.94012	0.92673	0.91392
9045.75	1.03219	1.02692	0.94418	0.93075	0.91457
9046.77	1.03847	1.0349	0.94545	0.93674	0.91838
9047.81	1.04445	1.04234	0.94689	0.94214	0.9244
9048.77	1.04876	1.04857	0.9489	0.94402	0.92855
9049.83	1.05144	1.04777	0.95238	0.94553	0.93192
9050.77	1.05202	1.04818	0.95998	0.9452	0.93416
9051.77	1.05076	1.04863	0.96335	0.95067	0.93614
9052.81	1.04797	1.04903	0.96549	0.95667	0.93626
9053.81	1.0442	1.04764	0.96711	0.96226	0.93754
9054.79	1.0399	1.04609	0.96798	0.95808	0.93908
9055.81	1.03517	1.04313	0.96556	0.9548	0.94208
9056.79	1.03089	1.04025	0.96619	0.95742	0.94683
9057.76	1.02662	1.03744	0.97145	0.9602	0.95359
9058.8	1.02213	1.03449	0.97668	0.96508	0.9607
9059.8	1.01792	1.03167	0.97983	0.97022	0.96615
9060.86	1.01338	1.02824	0.98406	0.9754	0.97132
9061.8	1.00965	1.02252	0.98519	0.97891	0.97548
9062.77	1.00628	1.01663	0.98659	0.98249	0.97933
9063.77	1.0042	1.01005	0.98969	0.98623	0.98382
9064.79	1.00194	1.00387	0.99439	0.99013	0.988
9065.76	0.99708	1.00164	0.99868	0.99445	0.99349
9066.76	0.99419	0.99928	1.00092	0.99849	0.99872
9067.8	0.99166	0.99599	1.00404	0.99975	1.00467
9068.75	0.98933	0.9885	1.01046	1.00773	1.01031
9069.71	0.9869	0.98415	1.01244	1.01541	1.01665
9070.72	0.98468	0.97983	1.01506	1.01522	1.02113
9071.76	0.98244	0.97785	1.02423	1.01536	1.02362
9072.71	0.98063	0.97686	1.02094	1.01824	1.02301
9073.69	0.97907	0.9758	1.01752	1.02094	1.02109
9074.7	0.97756	0.97343	1.01426	1.01513	1.01625
9075.74	0.97623	0.97106	1.01191	1.01236	1.00989
9076.71	0.97521	0.97067	1.00956	1.00965	1.00283
9077.74	0.97425	0.97014	1.00282	1.00319	0.99484
9078.72	0.97345	0.96823	0.99647	0.99671	0.98595
9079.75	0.97278	0.96633	0.99268	0.98705	0.97716
9080.72	0.97224	0.96626	0.98915	0.97852	0.97027
9081.76	0.97184	0.96623	0.98518	0.97815	0.96399
9082.77	0.97137	0.96651	0.9762	0.97721	0.95711
9083.74	0.97073	0.96594	0.96959	0.97063	0.95109
9084.75	0.97002	0.96522	0.96845	0.96402	0.94534
9085.79	0.96921	0.96253	0.96166	0.96049	0.94125
9086.74	0.96848	0.9605	0.96145	0.96133	0.93888
9087.77	0.96791	0.96344	0.96115	0.96202	0.93679
9088.8	0.9675	0.96418	0.9599	0.95983	0.9349
9089.79	0.96735	0.9641	0.95669	0.95736	0.93224
9090.74	0.96751	0.96405	0.95346	0.95213	0.92992
9091.81	0.96769	0.96436	0.94725	0.94576	0.92628
9092.78	0.96751	0.96456	0.94172	0.93739	0.92094
9093.77	0.96721	0.96407	0.93679	0.93476	0.91334
9094.78	0.96713	0.96443	0.93374	0.93132	0.90707
9095.79	0.9671	0.9643	0.93044	0.9224	0.90155
9096.8	0.96702	0.96399	0.92601	0.921	0.89822
9097.77	0.96712	0.9628	0.9262	0.9197	0.89668
9098.78	0.96734	0.96506	0.9252	0.9187	0.89726
9099.77	0.96768	0.96693	0.92443	0.91767	0.89967
9100.74	0.96806	0.96479	0.92544	0.92139	0.90499
9101.77	0.96863	0.96345	0.92885	0.92519	0.91375
9102.78	0.96906	0.96784	0.93243	0.92744	0.92388
9103.78	0.96887	0.96507	0.93812	0.93033	0.93263
9104.77	0.96827	0.96588	0.94418	0.9396	0.94009
9105.74	0.96812	0.96673	0.95249	0.94846	0.94643
9106.73	0.96854	0.96852	0.95732	0.95368	0.95181
9107.71	0.96915	0.97023	0.96197	0.95894	0.95472
9108.72	0.96968	0.97053	0.96371	0.9668	0.95781
9109.73	0.97014	0.97087	0.96574	0.96723	0.95986
9110.73	0.97044	0.97115	0.97083	0.9678	0.96262
9111.72	0.97056	0.97056	0.97139	0.97079	0.96488
9112.72	0.97074	0.96995	0.97204	0.97377	0.96764
9113.75	0.97099	0.96968	0.97531	0.97658	0.9699
9114.75	0.97141	0.97294	0.97839	0.97928	0.97048
9115.74	0.97206	0.97215	0.98081	0.98198	0.9716
9116.75	0.973	0.97182	0.98201	0.98459	0.9716
9117.77	0.9741	0.97557	0.98324	0.98574	0.97254
9118.81	0.97553	0.97723	0.985	0.98884	0.97392
9119.8	0.97731	0.9783	0.98851	0.99184	0.9753
9120.82	0.9793	0.97666	0.99219	0.99482	0.97976
9121.79	0.9816	0.97857	0.99644	0.99747	0.98533
9122.75	0.98407	0.98042	1.00195	1.00621	0.99234
9123.79	0.98702	0.98214	1.00832	1.01541	1.00075
9124.82	0.99026	0.98418	1.01811	1.02181	1.01035
9125.8	0.99332	0.98788	1.02705	1.02818	1.02108
9126.78	0.99632	0.99177	1.03393	1.03717	1.03132
9127.81	0.99941	0.99707	1.04088	1.046	1.04123
9128.81	1.00221	1.00011	1.0452	1.05007	1.04857
9129.79	1.00475	1.00291	1.04914	1.05005	1.05419
9130.81	1.00714	1.00453	1.05113	1.05003	1.05811
9131.83	1.00926	1.00615	1.05312	1.05003	1.06027
9132.81	1.01105	1.00776	1.05485	1.05069	1.06054
9133.8	1.01258	1.0094	1.05657	1.05128	1.05939
9134.78	1.01383	1.01096	1.05691	1.05045	1.05791
9135.78	1.01483	1.01254	1.05718	1.04965	1.05587
9136.76	1.0156	1.0132	1.05522	1.05001	1.05312
9138.82	1.01654	1.01303	1.04264	1.04619	1.047
9140.76	1.01698	1.01203	1.03213	1.03821	1.03855
9142.8	1.01716	1.01366	1.02592	1.02896	1.02596
9144.73	1.01704	1.01414	1.01396	1.01821	1.01231
9146.79	1.01682	1.01219	1.00012	1.0029	1.00503
9148.79	1.01688	1.01044	0.98797	0.98628	0.97785
9150.78	1.01578	1.00957	0.97637	0.9734	0.95682
9152.85	1.01477	1.0089	0.96481	0.96035	0.93869
9154.83	1.01359	1.00829	0.95227	0.94859	0.92313
9156.88	1.01189	1.01046	0.94206	0.93909	0.91201
9158.83	1.00998	1.00989	0.93872	0.93309	0.90796
9160.88	1.00728	1.0046	0.93921	0.93319	0.9121
9162.85	1.00396	1.00134	0.9436	0.93864	0.92223
9164.86	1.00005	0.99871	0.95221	0.94759	0.93833
9164.9	0.99996	0.99863	0.95241	0.9478	0.93885
9166.87	0.99602	0.99442	0.96413	0.95658	0.96117
9168.89	0.99291	0.98815	0.97561	0.96858	1.00097
9170.86	0.98844	0.98407	0.98154	0.98049	1.07006
9172.88	0.98117	0.98317	0.98614	0.98762	1.00156
9174.85	0.98064	0.98134	0.99039	0.99108	0.99645
9176.83	0.97962	0.97911	0.99249	0.99545	0.99137
9178.83	0.98068	0.97937	0.99338	0.99909	0.99138
9180.78	0.98294	0.98028	0.99435	0.99877	0.99035
9182.82	0.98608	0.98178	0.99451	0.99729	0.98987
9184.78	0.98932	0.98412	0.99424	0.99842	0.98966
9186.8	0.99239	0.98565	0.99507	0.99911	0.99
9188.81	0.99473	0.98759	0.99831	0.99949	0.99047
9190.87	0.99614	0.98996	1.00393	1.01121	0.99009
9192.85	0.9965	0.99163	1.00682	1.02342	0.98842
9194.84	0.99618	0.99327	1.00803	1.02372	0.9876
9196.88	0.99563	0.99085	1.00431	1.01181	0.98812
9198.85	0.99483	0.98791	1.00019	1.00277	0.9914
9200.88	0.99406	0.98858	1.00557	1.00671	0.99787
9202.86	0.99335	0.99095	1.01516	1.01641	1.00822
9204.9	0.99254	0.99153	1.04092	1.02167	1.01876
9206.86	0.9916	0.99316	1.03966	1.02272	1.02757
9208.81	0.99068	0.99585	1.02405	1.0273	1.03357
9210.81	0.99025	0.9965	1.02567	1.02948	1.03574
9212.82	0.99084	0.99729	1.02803	1.02877	1.03632
9214.83	0.99242	0.99752	1.02742	1.02914	1.03566
9216.76	0.99487	0.99677	1.02526	1.02862	1.0333
9218.8	0.99885	0.9965	1.02383	1.02741	1.02896
9220.8	1.00091	0.99741	1.02045	1.02419	1.02393
9222.79	1.00204	0.99965	1.01539	1.01787	1.01819
9224.83	1.0044	1.00105	1.00888	1.01326	1.00879
9226.83	1.00597	1.00225	1.00282	1.00784	1.00077
9228.85	1.00684	1.00422	0.99688	0.99677	1.00165
9230.87	1.00683	1.00368	0.99183	0.99104	0.98607
9232.89	1.00509	1.00187	0.98983	0.9863	0.97317
9234.9	1.00362	1.00123	0.98532	0.97841	0.96757
9236.9	1.00212	1.00027	0.98006	0.9761	0.96467
9238.86	1.00085	1.00083	0.97853	0.97635	0.96263
9240.91	0.99995	1.01839	0.9793	0.97774	0.96364
9242.87	0.99966	1.05333	0.97974	0.97844	0.96576
9244.9	0.99993	1.06791	0.98159	0.97696	0.96798
9246.87	1.00068	1.05436	0.98408	0.97691	0.97039
9248.85	1.00174	1.02868	0.98643	0.97944	0.97152
9250.8	1.00277	1.00703	0.98639	0.98164	0.9731
9252.83	1.00379	1.00007	0.98427	0.98191	0.9743
9254.8	1.00469	1.00044	0.98335	0.9819	0.97656
9256.83	1.0055	1.00083	0.98357	0.98381	0.97933
9258.81	1.00614	1.001	0.98625	0.98573	0.98166
9260.8	1.00659	1.00166	0.98979	0.98685	0.98649
9262.88	1.00655	1.0029	0.9914	0.98989	0.99767
9264.89	1.00689	1.00336	0.99261	0.99524	1.00914
9266.93	1.00707	1.00287	0.99325	0.9978	1.00526
9268.91	1.00542	1.0022	0.99508	0.99857	0.99433
9270.94	1.00389	1.00396	0.99723	1	0.99587
9272.9	1.00236	1.00527	0.99792	1.00179	0.9991
9274.92	1.00087	1.00357	1.00016	1.00619	1.00121
9276.92	0.9997	1.0002	1.00377	1.0073	1.00348
9278.94	0.99885	0.99818	1.00432	1.00599	1.00601
9280.94	0.99831	0.99664	1.00458	1.00689	1.00911
9282.91	0.99818	0.99478	1.00631	1.00854	1.00876
9284.93	0.99848	0.99552	1.00671	1.00885	1.00993
9287.89	0.99922	0.99671	1.00844	1.01221	1.01313
9290.87	0.99997	0.99651	1.0106	1.0161	1.01501
9293.93	1.00061	0.99656	1.01497	1.02183	1.01712
9296.89	1.00097	0.99703	1.01696	1.01509	1.02309
9299.94	1.00107	0.99869	1.01709	1.01625	1.01767
9302.94	1.00107	1.00059	1.01416	1.01961	1.01504
9305.97	1.0008	0.99896	1.01001	1.01274	1.01108
9308.98	1.00013	0.99891	1.00703	1.0086	1.00718
9311.98	0.99919	0.99825	1.00613	1.00951	1.00301
9315.01	0.99797	0.99461	1.00266	1.00743	1.00139
9317.99	0.997	0.99422	0.99951	1.00591	0.99651
9320.97	0.99722	0.99365	0.99918	1.00409	0.99422
9323.97	0.99675	0.99285	0.99809	1.00336	0.99419
9326.95	0.99657	0.99446	0.99765	0.9989	0.99554
9329.95	0.99716	0.99482	0.99772	0.99723	0.99593
9332.96	0.9978	0.99465	0.99818	0.99624	0.99456
9335.94	0.99824	0.99509	0.99581	0.99341	0.99171
9339.02	0.99843	0.99614	0.99467	0.9912	0.98798
9342.05	0.99831	0.99573	0.99326	0.99183	0.98589
9345.08	0.99785	0.99615	0.99336	0.98918	0.98552
9348.04	0.9972	0.99625	0.99484	0.98955	0.98727
9351.03	0.99645	0.99658	0.99696	0.99208	0.98944
9354.1	0.99618	0.9952	0.99498	0.99378	0.99014
9357.06	0.99636	0.99365	0.99357	0.99317	0.99202
9360.06	0.99654	0.99347	0.99531	0.99444	0.99365
9363	0.99731	0.99574	0.99734	0.99681	0.99583
9365.99	0.99861	0.99641	1.00056	0.99696	0.99801
9369.01	1.00024	0.99919	1.00121	0.99785	1.00022
9372	1.00194	1.00097	1.00438	1.00076	1.00237
9375.02	1.00342	1.00243	1.0071	1.00323	1.00509
9378.05	1.00448	1.00344	1.01157	1.00458	1.00637
9381.05	1.00516	1.00499	1.01417	1.00368	1.00848
9384.11	1.00554	1.00364	1.01711	1.00774	1.00962
9387.11	1.00571	1.00314	1.02167	1.00815	1.01182
9390.11	1.00558	1.00241	1.01954	1.00658	1.01298
9393.11	1.00518	1.00229	1.024	1.00696	1.01548
9396.1	1.00449	1.00113	1.01013	1.01053	1.01767
9399.08	1.00335	1.00206	1.00619	1.00811	1.0212
9402.07	1.00218	1.00124	1.00693	1.00767	1.02814
9405.04	1.00151	1.0011	1.00559	1.0092	1.03319
9408.08	1.00142	0.99932	1.00366	1.00761	1.03284
9411.07	1.00262	0.99848	1.00376	1.00568	1.02958
9414.15	1.00387	0.99786	1.00209	1.00249	1.02274
9417.17	1.00283	0.99758	0.99903	1.00309	1.00876
9420.17	1.00146	0.9976	0.99671	1.00289	0.9973
9423.17	1.00091	0.99796	0.9989	1.00043	0.99581
9426.22	1.00045	0.99718	0.99736	1.00081	0.9968
9429.23	0.99975	0.99802	0.99658	1.00077	0.99833
9432.21	0.99906	0.99813	0.99877	1.00131	0.99916
9435.18	0.99844	0.99831	0.99939	0.99917	1.0013
9438.17	0.99785	0.99898	0.99869	0.99919	0.99988
9441.16	0.99758	0.99878	0.9967	0.99965	1.00001
9444.18	0.99752	0.99805	0.99503	0.99904	0.99912
9447.19	0.99724	0.99842	0.99588	0.99813	0.99861
9450.21	0.99712	0.99921	0.99699	0.99561	0.99764
9453.28	0.99743	0.99938	0.99506	0.99757	0.99686
9456.24	0.9976	0.99937	0.99472	0.99684	0.99718
9459.28	0.9978	0.99887	0.99487	0.99813	0.9969
9462.29	0.99822	0.99863	0.99466	0.9965	0.99724
9465.28	0.9987	0.99985	0.99622	0.99693	0.99769
9468.31	0.99943	1.00035	0.9997	1.00044	0.99783
9471.3	1.00012	1.00275	0.99834	0.99873	0.99693
9471.36	1.00013	1.00281	0.99829	0.99867	0.99692
9474.31	1.00077	1.00273	0.99871	0.99551	0.99756
9477.28	1.00131	1.00202	0.99724	0.99439	0.99822
9480.28	1.00155	1.00272	0.9957	0.99675	0.99844
9483.28	1.00163	1.00314	0.99532	0.99824	0.99954
9486.28	1.0015	1.0025	0.99701	0.99576	1.00098
9489.32	1.00124	1.00181	0.99844	1.00189	1.00195
9492.35	1.00096	1.00127	0.99934	1.00021	1.00304
9495.36	1.00069	1.00096	1.00032	0.99631	1.004
9498.41	1.00111	1.00202	1.00103	0.99933	1.0055
9501.37	1.00076	1.00033	0.99799	0.99967	1.00605
9504.36	1.00055	0.99995	0.99767	1.00102	1.00691
9507.44	1.00058	1.00361	0.99932	1.0008	1.00661
9510.41	1.00071	1.00261	1.00102	1.00461	1.00807
9513.39	1.00076	1.00345	1.00037	1.00328	1.009
9516.39	1.00067	1.00171	1.00036	1.00202	1.00781
9519.34	1.00043	1.00123	0.99872	1.00105	1.00617
9522.37	1.00021	1.00109	0.99979	0.99992	1.00579
9525.39	0.99992	1.00077	0.99763	1.00026	1.00514
9528.4	0.99965	1.00058	0.9981	1.00092	1.00375
9531.45	0.99946	0.99922	0.99808	0.99551	1.00272
9534.46	0.99933	1.00084	0.99699	0.99538	1.00168
9537.51	0.99927	1.0007	0.99344	0.9976	1.00097
9540.48	0.99932	1.00163	0.99236	0.99539	1.00036
9543.5	0.99937	1.00157	0.99503	0.99344	1.00053
9546.54	0.99946	1.00262	0.99534	0.99115	0.9999
9549.51	0.99974	1.00166	0.99705	0.99594	1.00019
9552.47	0.9994	1.0016	1.00284	1.00685	0.99997
9555.49	0.99945	1.00272	1.00412	1.01012	1.00124
9558.49	0.99947	1.00394	1.00193	1.00118	1.00078
9561.54	0.99964	1.0035	0.9949	0.99028	0.99944
9564.53	0.9998	1.003	0.99235	0.9872	0.99967
9567.56	0.99985	1.00251	0.99444	0.98644	0.99885
9570.59	1.00006	1.00476	0.99526	0.98756	0.9998
9573.63	1.00017	1.00605	0.9973	0.98919	1.00295
9576.62	1.00019	1.00676	0.99861	0.98515	0.99689
9579.61	1.00037	1.00591	1.00078	0.99292	0.997
9582.63	1.00069	1.00536	1.00192	0.9938	0.99681
9586.69	1.00075	1.00503	1.00274	0.99051	0.99638
9590.64	1.00058	1.00437	1.00315	0.98461	0.99654
9594.64	1.00039	1.00012	1.00518	0.98546	0.99564
9598.59	0.9999	1.00081	1.01264	0.98267	0.99595
9602.6	0.99936	1.00201	1.00203	0.9837	0.99626
9606.61	0.9989	1.00321	0.98855	0.98572	0.99684
9610.64	0.99867	1.00442	0.98795	0.98514	0.99676
9614.68	0.99843	1.00563	0.99037	0.97987	0.99728
9618.7	0.99829	1.00683	0.99048	0.98044	0.99717
9622.67	0.99796	1.00802	0.99071	0.98372	0.99865
9626.72	0.99771	1.00923	0.99067	0.98654	0.99811
9630.68	0.99732	1.01042	0.99002	0.98682	0.99797
9634.69	0.99703	1.01162	0.98935	0.98699	0.99373
9638.64	0.99665	1.01281	0.9887	0.98568	0.98518
9642.66	0.9963	1.01401	0.98803	0.98417	0.97536
9646.65	0.99632	1.01521	0.98737	0.98266	0.96564
9650.68	0.99626	1.01641	0.98671	0.98114	0.96182
9654.7	0.99632	1.01762	0.98604	0.97962	0.96098
9658.73	0.99651	1.01882	0.98537	0.9781	0.9658
9662.7	0.99694	1.02001	0.98472	0.97661	0.96461
9666.76	0.99726	1.02123	0.98405	0.97508	0.96571
9670.71	0.99716	1.02241	0.98339	0.97359	0.96427
9674.71	0.99694	1.02361	0.98273	0.97208	0.96367
9678.64	0.99701	1.02479	0.98208	0.9706	0.96323
9682.67	0.99675	1.026	0.98141	0.96908	0.9626
9686.61	0.99665	1.02718	0.98076	0.96759	0.96178
9690.69	0.99686	1.0284	0.98009	0.96605	0.96224
9694.69	0.99701	1.02959	0.97943	0.96455	0.9609
9698.73	0.99713	1.03081	0.97876	0.96302	0.9604
9702.71	0.99708	1.032	0.9781	0.96152	0.95964
9706.73	0.99712	1.0332	0.97743	0.96001	0.96272
9710.65	0.99705	1.03438	0.97679	0.95853	0.96072
9714.64	0.99692	1.03557	0.97613	0.95703	0.96154
9718.63	0.99666	1.03677	0.97547	0.95552	0.96208
9722.64	0.99636	1.03797	0.9748	0.95401	0.96168
9726.57	0.99607	1.03915	0.97415	0.95253	0.96228
9730.6	0.99577	1.04035	0.97349	0.95101	0.96136
9734.62	0.99547	1.04156	0.97282	0.94949	0.96156
9738.65	0.99517	1.04276	0.97215	0.94797	0.96267
9742.62	0.99487	1.04395	0.9715	0.94648	0.96232

## Sheet: fig3c
Operando Raman spectra at 1800-2200 cm-1 measured in 0.5 M KOH at 0.1 A cm-2
Cu-nc			Cu-350			Cu-450			Cu-550
Raman shift	Intensity		Raman shift	Intensity		Raman shift	Intensity		Raman shift	Intensity
cm-1	a.u.		cm-1	a.u.		cm-1	a.u.		cm-1	a.u.
2200.2	-70.9102		2200.99	29.8644		2200.98	2.59654		2200.98	-32.5627
2199.31	-170.835		2200.1	-54.8846		2200.09	10.4053		2200.09	-141.488
2198.42	22.7907		2199.21	26.5267		2199.2	-6.71739		2199.2	21.005
2197.53	-179.554		2198.32	-171.732		2198.32	92.457		2198.32	158.509
2196.64	-201.915		2197.44	28.6869		2197.43	83.6277		2197.43	-135.903
2195.75	132.697		2196.55	71.2583		2196.54	2.83827		2196.54	117.812
2194.86	-152.569		2195.66	177.422		2194.76	62.6866		2195.65	-85.1733
2193.97	-144.522		2194.77	200.559		2193.87	98.1211		2194.76	63.2863
2193.08	-17.5568		2193.88	77.0469		2192.98	67.1653		2193.87	-172.833
2192.19	-31.6697		2192.99	61.4308		2192.09	58.3413		2192.98	94.4788
2191.3	-87.2524		2192.1	167.475		2191.2	-5.77229		2192.09	-72.4416
2190.42	172.289		2191.21	118.654		2188.53	45.0959		2191.2	-184.011
2189.52	-10.457		2190.32	31.1433		2187.64	83.027		2190.31	-113.119
2188.63	66.6		2189.43	73.5175		2184.08	-35.9066		2189.42	48.9193
2187.74	16.5336		2188.54	77.2101		2183.19	46.1591		2188.53	-1.86051
2186.85	-36.2788		2187.65	3.51601		2182.29	42.6562		2187.64	-85.777
2185.96	-130.499		2186.76	148.749		2180.51	-51.6692		2186.75	89.9519
2185.07	7.21703		2185.87	70.0274		2179.62	76.5504		2185.86	-60.2351
2184.18	-161.514		2184.98	-171.551		2178.73	19.9991		2184.97	-55.7649
2183.29	228.734		2184.08	3.76045		2176.94	72.3025		2184.08	-117.565
2182.4	-82.5093		2183.19	-141.127		2176.05	-36.5841		2183.19	-146.232
2181.51	193.978		2182.3	120.688		2174.26	-86.1346		2182.29	-92.1173
2180.61	-133.703		2181.41	-86.1371		2172.48	-4.98561		2181.4	-126.308
2179.72	68.1968		2180.52	85.014		2171.58	19.0447		2180.51	201.698
2178.83	156.97		2179.63	-127.228		2170.69	23.7974		2179.62	-195.373
2177.94	47.24		2178.73	291.928		2169.79	50.5541		2178.73	69.4158
2177.04	-7.34844		2177.84	279.848		2168.01	65.5255		2177.83	-112.471
2176.15	-119.807		2176.95	29.073		2167.11	-108.511		2176.94	-112.391
2175.26	343.588		2176.06	310.19		2166.22	-51.5128		2176.05	-93.0263
2174.37	300.617		2175.16	142.122		2165.32	79.687		2175.16	-90.2076
2173.47	163.182		2174.27	-64.4966		2164.43	48.6616		2174.26	171.53
2172.58	116.66		2173.38	12.5992		2163.53	-62.9004		2173.37	135.737
2171.69	196.783		2172.48	139.252		2162.64	-7.50982		2172.48	108.214
2170.79	42.9199		2171.59	-58.0802		2161.74	1.16106		2171.58	207.329
2169.9	76.2251		2170.7	-14.0942		2160.84	-67.0703		2170.69	5.64779
2169	-63.8081		2169.8	82.1515		2159.95	2.01951		2169.79	-23.7528
2168.11	346.349		2168.91	27.0218		2159.05	-41.4781		2168.9	114.696
2167.21	404.314		2168.01	175.461		2158.16	13.8577		2168.01	16.5027
2166.32	19.5489		2167.12	-11.6867		2157.26	-2.18034		2167.11	212.608
2165.43	223.251		2166.22	125.691		2156.36	108.002		2166.22	-94.5552
2164.53	17.3102		2165.33	103.57		2155.47	-6.05065		2165.32	145.465
2163.64	304.475		2164.44	81.4497		2154.57	7.44305		2164.43	-149.441
2162.74	85.2902		2163.54	48.1305		2153.67	-33.9153		2163.53	200.193
2161.84	99.6621		2162.64	3.30598		2152.78	83.7637		2162.64	115.563
2160.95	78.2996		2161.75	-192.591		2151.88	45.1412		2161.74	-54.1951
2160.05	-291.891		2160.85	160.864		2150.98	69.5644		2160.84	-127.783
2159.16	-90.8417		2159.96	-136.654		2149.19	-62.4451		2159.95	-118.956
2158.26	137.481		2159.06	64.3513		2148.29	22.2247		2159.05	-60.721
2157.36	332.094		2158.17	58.1715		2147.39	65.7816		2158.16	63.3468
2156.47	50.1535		2157.27	-22.106		2146.49	-44.0063		2157.26	-18.4623
2155.57	-31.4179		2156.37	-0.83852		2145.59	-47.6952		2156.36	154.926
2154.67	-22.4529		2155.48	-23.4753		2144.69	9.23328		2155.47	-28.3822
2153.78	211.374		2154.58	-166.801		2143.79	57.9321		2154.57	2.29213
2152.88	-23.7291		2153.68	282.249		2142.89	21.7979		2153.67	-153.519
2151.98	75.6793		2152.78	-83.1648		2142	-42.2673		2152.78	55.379
2151.08	-25.0197		2151.89	-48.237		2141.1	-65.486		2151.88	-31.8666
2150.19	167.505		2150.99	61.602		2140.2	39.8111		2150.98	-132.787
2149.29	-59.1977		2150.09	317.388		2139.3	8.37788		2150.08	78.6794
2148.39	-3.69809		2149.19	249.774		2138.4	4.29051		2149.19	-24.9754
2147.49	-22.1634		2148.29	121.919		2137.5	13.8626		2148.29	30.2526
2146.59	3.18583		2147.4	95.426		2136.6	-35.859		2147.39	-81.5935
2145.7	124.332		2146.5	194.879		2135.7	-96.6208		2146.49	195.386
2144.8	-102.161		2145.6	45.1792		2134.79	52.9192		2145.59	130.075
2143.9	57.2601		2144.7	84.3742		2133.89	8.53992		2144.69	31.9797
2143	-24.1368		2143.8	71.527		2132.99	-87.7036		2143.79	-8.75532
2142.1	-182.847		2142.9	-133.219		2132.09	-89.5892		2142.89	131.06
2141.2	218.591		2142	-75.994		2131.19	15.6542		2142	205.167
2140.3	111.306		2141.1	139.823		2130.29	-81.0456		2141.1	27.6395
2139.4	6.79135		2140.2	-142.081		2129.39	-52.2309		2140.2	-185.077
2138.5	-75.8353		2139.3	120.126		2128.48	-15.2435		2139.3	-99.7152
2137.6	-54.5928		2138.4	13.2385		2127.58	23.7159		2138.4	-93.6363
2136.7	289.031		2137.5	108.603		2126.68	4.77975		2137.5	-0.14404
2135.8	184.529		2136.6	64.5884		2125.78	29.4598		2136.6	-152.584
2134.9	123.762		2135.7	134.46		2123.07	-52.0485		2135.7	-163.325
2134	-122.679		2134.8	182.887		2122.17	15.3767		2134.79	-69.008
2133.1	305.303		2133.9	-219.215		2121.26	-54.6774		2133.89	96.2752
2132.2	138.067		2133	192.324		2120.36	43.3362		2132.99	-109.806
2131.29	-233.78		2131.2	201.663		2119.45	-30.1598		2132.09	-45.5982
2130.39	60.2392		2130.3	48.0629		2118.55	13.3892		2131.19	-131.513
2129.49	174.11		2129.39	177.809		2117.65	-41.0167		2130.29	238.241
2128.59	197.915		2128.49	106.544		2116.74	24.3025		2129.39	-38.6753
2127.69	178.077		2127.59	-11.0517		2114.93	32.2002		2128.48	257.038
2126.78	8.30406		2126.69	67.6871		2114.03	152.063		2127.58	-20.7138
2125.88	-25.1414		2125.79	7.38095		2113.12	247.413		2126.68	-74.8136
2124.98	148.554		2124.88	-104.683		2112.22	179.656		2125.78	138.222
2124.08	188.663		2123.08	5.49442		2111.31	223.334		2124.87	-112.143
2123.17	247.812		2122.17	-60.2461		2110.41	329.479		2123.97	-277.932
2122.27	255.179		2121.27	168.119		2109.5	449.163		2123.07	-54.1346
2121.37	355.128		2120.37	-216.196		2108.6	500.905		2122.17	-105.136
2120.46	188.214		2119.46	210.342		2107.69	737.258		2121.26	-17.1217
2119.56	361.61		2118.56	331.532		2106.78	726.488		2120.36	114.417
2118.66	-14.8102		2117.65	-39.8259		2105.88	873.135		2119.45	362.94
2117.75	259.227		2115.85	319.459		2104.97	903.042		2118.55	483.459
2116.85	65.2224		2114.94	252.889		2104.06	835.267		2117.65	451.547
2115.94	29.0483		2114.04	50.4007		2103.16	927.555		2116.74	476.771
2115.04	555.81		2113.13	250.305		2102.25	1055.06		2115.84	406.786
2114.13	582.069		2112.23	-64.3488		2101.34	870.699		2114.93	573.411
2113.23	464.237		2110.42	296.479		2100.44	683.696		2114.03	737.24
2112.32	362.764		2109.51	10.9221		2099.53	873.51		2113.12	922.75
2111.42	486.851		2108.6	287.639		2098.62	784.133		2112.22	1214.18
2110.51	632.61		2107.7	29.3319		2097.71	746.267		2111.31	1462.01
2109.61	713.128		2106.79	314.045		2096.8	648.82		2110.41	1726.05
2108.7	804.459		2105.89	346.226		2095.9	722.032		2109.5	2538.65
2107.79	730.132		2104.98	367.513		2094.99	592.133		2108.6	3397.1
2106.89	460.36		2104.07	513.605		2094.08	600.351		2107.69	4556.59
2105.98	793.233		2103.17	168.644		2093.17	605.86		2106.78	6000.66
2105.08	868.164		2102.26	352.648		2092.26	573.477		2105.88	7088.62
2104.17	872.53		2101.35	639.61		2091.35	560.046		2104.97	8127.3
2103.26	1213.24		2100.44	278.536		2090.44	619.657		2104.06	8574.13
2102.35	1000.55		2099.54	717.167		2089.53	746.858		2103.16	8415.89
2101.45	945.206		2098.63	488.968		2088.62	646.868		2102.25	8043.45
2100.54	854.637		2097.72	637.448		2087.71	760.494		2101.34	7576.25
2099.63	915.884		2096.81	195.36		2086.8	738.924		2100.44	7065.86
2098.72	776.555		2095.9	657.968		2084.98	701.209		2099.53	6948.66
2097.82	1108.72		2095	754.858		2084.07	760.703		2098.62	6500.91
2096.91	1053.38		2094.09	456.444		2083.16	760.752		2097.71	6142.72
2096	1038.66		2093.18	669.689		2082.25	771.603		2096.8	5781.97
2095.09	1126.85		2092.27	455.265		2081.34	620.453		2095.9	5502.6
2094.18	1220.42		2091.36	676.527		2080.43	747.395		2094.99	5152.93
2093.27	1284.15		2090.45	632.591		2079.52	679.972		2094.08	5415.22
2092.37	1488.59		2089.54	813.148		2078.6	779.867		2093.17	5144.2
2091.46	1292.49		2088.63	1039.58		2077.69	812.279		2092.26	5065.4
2090.55	1751.12		2087.72	708.974		2076.78	677.447		2091.35	5416.84
2089.64	1200.73		2086.81	824.494		2075.87	728.741		2090.44	5240.63
2088.73	1532.08		2085.9	748.082		2074.96	593.974		2089.53	5740.63
2087.82	1628.08		2084.99	901.36		2074.04	680.305		2088.62	5577.94
2086.91	1886.24		2084.08	903.27		2073.13	712.697		2087.71	5244.97
2086	1728.07		2083.17	675.612		2072.22	685.794		2086.8	5439.23
2085.09	1886.11		2082.26	928.685		2070.39	623.936		2085.89	5555.03
2084.18	1887.4		2081.35	1130.35		2069.48	591.677		2084.98	5368.15
2083.27	1875.16		2080.44	1037.71		2068.56	462.498		2084.07	5410.97
2082.35	1976.34		2079.52	934.273		2067.65	589.107		2083.16	5397.05
2081.44	2207.07		2078.61	941.522		2066.74	546.104		2082.25	5248.11
2080.53	2138.08		2077.7	1116		2064.91	530.095		2081.34	5231.51
2079.62	2198.65		2076.79	885.817		2063.99	608.168		2080.43	4774.92
2078.71	2000.14		2075.88	965.837		2063.08	457.617		2079.52	4793.5
2077.8	1931.19		2074.96	1013.46		2062.16	541.05		2078.6	4253.51
2076.89	2123.92		2074.05	972.088		2061.25	498.099		2077.69	4242.51
2075.97	2222.16		2073.14	971.147		2060.33	468.602		2076.78	4347.47
2075.06	2093.88		2072.23	813.928		2059.42	570.791		2075.87	4336.43
2074.15	2356.52		2071.31	594.78		2057.59	482.249		2074.96	4247.2
2073.24	2287.54		2070.4	803.966		2056.67	533.345		2074.04	4109.48
2072.32	1846.71		2069.49	1072.33		2055.75	573.678		2073.13	3815.48
2071.41	2138.86		2068.57	818.213		2054.84	538.825		2072.22	3928.48
2070.5	2118.43		2067.66	941.085		2053.92	520.088		2071.3	4060.3
2069.58	2297.28		2066.74	918.542		2053	520.141		2070.39	3661.42
2068.67	2093.71		2065.83	955.199		2052.09	369.943		2069.48	3335.41
2067.75	2027.51		2064.92	951.459		2051.17	447.818		2068.56	3521.1
2066.84	2252.01		2064	1017.67		2050.25	445.202		2067.65	3714.78
2065.93	2236.92		2063.09	763.791		2049.34	434.541		2066.74	3208.6
2065.01	2294.47		2062.17	776.199		2048.42	541.843		2065.82	3507.21
2064.1	2104.52		2061.26	793.969		2047.5	397.142		2064.91	3189.59
2063.18	2221.21		2060.34	696.152		2046.58	485.649		2063.99	3079.2
2062.27	2203.42		2059.43	902.023		2045.66	440.151		2063.08	3286.21
2061.35	2145.3		2058.51	927.776		2044.75	338.414		2062.16	3224.24
2060.44	2280.72		2057.59	805.767		2042.91	491.204		2061.25	2923.03
2059.52	1945.8		2056.68	589.801		2041.99	295.806		2060.33	2914.91
2058.61	2210.16		2055.76	537.704		2041.07	338.716		2059.42	3135.19
2057.69	1980.12		2054.85	560.788		2040.15	287.939		2058.5	3059.85
2056.78	2171.84		2053.93	919.351		2039.23	360.265		2057.59	2895.88
2055.86	2444.03		2053.01	515.647		2037.39	459.359		2056.67	2903.86
2054.94	2353.68		2052.1	600.388		2036.47	421.965		2055.75	2820.53
2054.03	2317.03		2051.18	502.678		2035.55	400.624		2054.84	3115.77
2053.11	2473.62		2050.26	700.016		2034.63	325.83		2053.92	2879.42
2052.19	2198.15		2048.43	799.514		2033.71	379.349		2053	2635.12
2051.28	2461.98		2047.51	838.489		2032.79	374.059		2052.09	2779.94
2050.36	2146.38		2045.67	372.454		2031.87	366.099		2051.17	2903.25
2049.44	2246.52		2044.75	558.783		2030.95	299.377		2050.25	2613.48
2048.52	2223.31		2043.84	429.006		2030.03	379.557		2049.34	2503.47
2047.61	2184		2042.92	470.632		2029.11	230.089		2048.42	2717.9
2046.69	1994.62		2042	265.922		2028.19	259.53		2047.5	2731.2
2045.77	2322.45		2041.08	909.824		2027.26	393.048		2046.58	2559.58
2044.85	2039.34		2040.16	314.36		2026.34	275.679		2045.66	2613.09
2043.93	1871.51		2039.24	634.198		2025.42	289.084		2044.75	2521.92
2043.01	2408.02		2038.32	718.506		2024.5	289.145		2043.83	2556.65
2042.1	1980.46		2037.4	741.235		2023.58	334.54		2042.91	2548.53
2041.18	1970.65		2036.48	659.654		2022.65	371.919		2041.99	2559.14
2040.26	2100		2035.56	396.29		2021.73	209.346		2041.07	2532.27
2039.34	2042		2034.64	483.18		2019.88	366.707		2040.15	2465.25
2038.42	2128.46		2033.72	781.181		2018.96	364.082		2039.23	2291.24
2037.5	2123.95		2032.8	632.801		2018.04	292.198		2038.31	2414.23
2036.58	2135.47		2031.88	350.896		2017.11	348.175		2037.39	2620.09
2035.66	2058.76		2030.96	472.414		2016.19	207.091		2036.47	2537.05
2034.74	1974.04		2030.04	222.679		2015.27	302.993		2035.55	2555.62
2033.82	1934.78		2029.12	667.208		2014.34	385.547		2034.63	2456.58
2032.9	2013.12		2028.19	663.105		2013.42	289.775		2033.71	2336.19
2031.98	1712.04		2027.27	336.036		2012.49	390.921		2032.79	2341.43
2031.06	1643.45		2026.35	569.451		2011.57	313.802		2031.87	2277.19
2030.13	1572.21		2025.43	690.716		2010.64	186.182		2030.95	2229.01
2029.21	1359.49		2024.51	582.512		2009.72	268.671		2030.03	1943.16
2028.29	1515.22		2023.58	298.351		2008.79	340.494		2029.11	2044.57
2027.37	1473.39		2022.66	734.178		2007.87	215.597		2028.19	1988.43
2026.45	1682.39		2021.74	628.67		2006.94	313.974		2027.26	1889.62
2025.53	1779.26		2020.82	691.107		2006.01	372.457		2026.34	2022.97
2024.6	1628.02		2019.89	356.463		2005.09	295.439		2025.42	1993.54
2023.68	1671.5		2018.97	562.761		2004.16	332.653		2024.5	1988.12
2022.76	1432.34		2018.04	662.423		2003.24	300.813		2023.58	1865.35
2021.84	1489.16		2017.12	429.137		2002.31	242.434		2022.65	1969.26
2020.91	1575.27		2016.2	632.611		2001.38	271.67		2021.73	2121.11
2019.99	1538.75		2015.27	668.284		2000.46	324.778		2020.81	1990.37
2019.07	1382.36		2014.35	682.639		1999.53	242.544		2019.88	2232.75
2018.14	1753.44		2013.42	534.635		1998.6	239.927		2018.96	2038.1
2017.22	1370.67		2011.58	281.336		1997.67	149.784		2018.04	1883.47
2016.3	972.065		2010.65	609.529		1996.75	298.331		2017.11	1630.36
2015.37	1516.03		2009.73	413.759		1995.82	131.325		2016.19	1616.98
2014.45	1343.79		2008.8	470.595		1994.89	277.163		2015.27	2040.2
2013.52	1701.16		2007.88	410.469		1993.96	279.835		2014.34	2101.25
2012.6	1268.19		2006.95	472.582		1993.03	330.197		2013.42	1819.01
2011.67	1566.9		2005.1	612.626		1992.1	192.451		2012.49	1526.22
2010.75	1424.01		2004.17	151.428		1991.18	200.432		2011.57	1832.06
2009.82	1424.75		2003.24	635.691		1990.25	224.296		2010.64	1757.45
2008.9	1300.52		2002.32	490.558		1989.32	240.206		2009.72	1914.2
2007.97	1311.9		2001.39	661.339		1988.39	309.051		2008.79	1937.97
2007.05	1232.92		2000.46	410.09		1987.46	168.792		2007.87	1672
2006.12	1257.57		1999.54	418.951		1986.53	205.868		2006.94	1671.87
2005.2	1515.98		1998.61	541.851		1985.6	137.11		2006.01	1669.09
2004.27	1147.49		1997.68	473.734		1984.67	242.944		2005.09	1703.49
2003.34	1596.99		1996.75	485.185		1983.74	110.737		2004.16	1838.78
2002.42	1664		1995.83	167.874		1982.81	242.971		2003.24	1968.72
2001.49	1579.68		1994.9	706.85		1981.88	121.386		2002.31	1830.46
2000.56	1503.36		1993.97	580.395		1980.02	316.989		2001.38	1747.99
1999.64	1594.21		1993.04	438.103		1979.08	124.127		2000.46	1960.12
1998.71	1631.96		1992.11	417.699		1978.15	105.667		1999.53	1784.77
1997.78	1574.2		1991.18	288.702		1977.22	266.788		1998.6	1686.43
1996.85	1535.02		1990.25	533.106		1976.29	322.234		1997.67	1444.89
1995.92	1371.25		1989.33	562.973		1975.36	195.513		1996.75	1399.67
1995	1666.11		1988.4	330.745		1974.43	174.41		1995.82	1481.72
1994.07	1592.45		1987.47	490.283		1973.49	166.507		1994.89	1844.7
1993.14	1659.27		1986.54	255.496		1972.56	124.31		1993.96	1627.16
1992.21	1582.99		1985.61	499.625		1971.63	90.0408		1993.03	1467.98
1991.28	1358.4		1984.68	455.349		1970.7	227.201		1992.1	1473.11
1990.35	1941.58		1983.75	180.996		1969.76	200.833		1991.18	1668.93
1989.42	1619.03		1982.82	308.619		1968.83	74.2998		1990.25	1697.84
1988.5	1495.15		1981.89	605.359		1967.9	221.92		1989.32	1784.97
1987.57	1707.41		1980.96	542.544		1966.96	240.36		1988.39	1377.08
1986.64	1705.25		1980.02	202.296		1966.03	306.216		1987.46	1543.63
1985.71	1644.89		1979.09	533.183		1963.23	116.563		1986.53	1379.36
1984.78	1682.39		1978.16	478.315		1962.29	277.157		1985.6	1418.86
1983.85	1310		1977.23	457.774		1960.42	169.218		1984.67	1643.47
1982.92	1434.79		1975.37	400.849		1959.49	95.5483		1983.74	1341.75
1981.99	1768.37		1974.43	501.694		1958.55	184.991		1982.81	1370.64
1981.05	1536.22		1973.5	425.696		1957.62	277.028		1981.88	1328.13
1980.12	1462.69		1972.57	420.972		1956.68	234.928		1980.95	1605.43
1979.19	1653.39		1971.64	152.45		1955.75	174.442		1980.02	1399.06
1978.26	1421.37		1970.7	176.734		1954.81	45.6416		1979.08	1343.35
1977.33	1683.28		1969.77	525.327		1953.87	198.068		1978.15	1308.78
1976.4	1295.56		1968.84	204.177		1952	258.445		1977.22	1144.83
1975.47	1670.89		1967.91	25.4876		1951.06	66.6927		1976.29	1347.93
1974.53	1869.23		1966.97	360.683		1949.19	213.712		1975.36	1178.75
1973.6	1626.81		1966.04	295.283		1948.25	218.933		1974.43	1384.4
1972.67	1260.47		1965.1	227.248		1946.38	163.772		1973.49	1384.13
1971.74	1527.33		1964.17	343.598		1945.44	108.663		1972.56	1122.68
1970.8	1469.71		1963.24	117.578		1944.5	197.823		1971.63	1214.79
1969.87	1575.57		1962.3	497.118		1943.56	158.458		1970.7	1317.39
1968.94	1633.93		1960.43	-81.0656		1940.75	92.8644		1969.76	1393.59
1968	1876.75		1959.5	195.638		1939.81	176.69		1968.83	1245.68
1967.07	1489.67		1958.56	372.285		1938.87	121.646		1967.9	1147.89
1966.14	1268.72		1956.69	394.002		1937.93	142.575		1966.96	1279.39
1965.2	1408.73		1955.75	-84.1306		1936.99	163.493		1966.03	1163.19
1964.27	1430.16		1952.95	-12.03		1936.05	82.2999		1965.1	1044.4
1963.33	1188.26		1952.01	145.927		1934.17	168.619		1964.16	1054.68
1962.4	1472.96		1951.07	214.522		1932.29	147.609		1963.23	1078.12
1961.47	1441.7		1950.14	138.641		1931.35	163.264		1962.29	1404.3
1960.53	1586.75		1949.2	270.198		1930.41	131.843		1961.36	1043.38
1959.6	1384.44		1948.26	136.576		1929.47	157.949		1960.42	935.218
1958.66	1558.38		1946.39	-46.5778		1928.53	160.518		1959.49	1079.67
1957.73	1482.38		1945.45	210.772		1927.59	102.979		1958.55	1213.54
1956.79	1272.3		1943.57	107.694		1926.65	134.296		1956.68	999.915
1955.85	1375.15		1942.63	-154.312		1925.7	76.7817		1955.75	784.062
1954.92	1420.11		1941.7	262.639		1924.76	123.763		1954.81	1054.54
1953.98	1428.27		1940.76	-72.7051		1923.82	168.111		1953.87	1180.37
1953.05	1302.41		1939.82	-0.30103		1922.88	-12.0889		1952.94	867.374
1952.11	1512.84		1938.88	177.076		1921.94	105.354		1952	1035.21
1951.17	856.474		1937.94	24.3773		1920.99	126.189		1951.06	979.739
1950.24	1279.57		1937	-23.5228		1920.05	71.3444		1950.13	984.68
1949.3	1369.1		1936.06	-131.624		1916.28	0.78478		1949.19	792.712
1948.36	1091.1		1935.12	-9.34451		1915.33	-30.5256		1948.25	1120.52
1947.42	1361.68		1934.18	76.1241		1913.45	-9.73501		1947.32	1070.31
1946.49	1214.96		1933.24	111.815		1911.56	63.1279		1946.38	810.198
1945.55	1490.64		1932.3	171.026		1910.61	83.9118		1945.44	778.416
1944.61	1155.11		1931.36	167.431		1908.72	44.7548		1944.5	827.944
1943.67	1254.99		1930.42	160.654		1907.78	-33.3722		1943.56	830.243
1942.73	1367.93		1929.48	89.9941		1905.89	41.9988		1942.63	835.159
1941.8	1087.64		1928.54	-87.8187		1904.94	41.9465		1941.69	1026.17
1940.86	1048.56		1926.65	118.515		1903.99	-2.31709		1940.75	900.005
1939.92	1164.06		1925.71	144.073		1902.1	87.3784		1939.81	878.684
1938.98	1169.5		1924.77	-125.949		1901.16	18.9062		1938.87	915.005
1938.04	1248.25		1923.83	160.354		1900.21	49.2021		1937.93	898.918
1937.1	1232.7		1922.89	99.291		1899.26	71.6924		1936.99	867.124
1936.16	1156.94		1921.94	241.851		1898.31	3.04827		1936.05	866.754
1935.22	1251.32		1921	222.531		1897.37	-32.8847		1935.11	887.313
1934.28	1186.04		1920.06	226.71		1896.42	39.8199		1934.17	831.975
1933.34	1178.33		1919.12	220.436		1895.47	-33.5079		1933.23	857.757
1932.4	1026.73		1918.17	216.777		1894.52	4.79908		1932.29	705.64
1931.46	1003.35		1917.23	134.874		1893.58	57.4137		1931.35	770.661
1930.52	1207.48		1916.29	-22.462		1892.63	17.4341		1929.47	790.801
1929.58	844.166		1915.34	115.723		1891.68	127.923		1928.53	683.231
1928.64	951.516		1914.4	-35.4389		1889.78	34.447		1927.59	756.029
1927.7	873.25		1913.45	-204.779		1888.83	-11.1244		1926.65	883.65
1926.75	1129.46		1912.51	212.096		1887.88	-173.525		1925.7	846.646
1925.81	831.732		1911.57	-142.702		1886.93	-4.19051		1924.76	718.238
1924.87	991.202		1910.62	221.285		1885.99	-103.954		1923.82	621.206
1923.93	946.905		1909.68	236.248		1884.09	4.11493		1922.88	560.759
1922.99	1111.49		1908.73	196.53		1882.19	-2.96554		1921.94	787.462
1922.04	842.684		1907.79	172.435		1881.23	18.3264		1920.99	703.511
1921.1	746.228		1906.84	-100.849		1880.28	12.3758		1920.05	486.508
1920.16	913.347		1905.89	111.867		1878.38	34.1324		1919.11	629.602
1919.22	905.591		1904.95	134.601		1877.43	35.9571		1918.16	269.239
1918.27	772.635		1904	11.705		1876.48	61.0546		1917.22	540.081
1917.33	861.388		1903.06	-7.16435		1875.53	-89.6428		1916.28	531.842
1916.39	963.136		1902.11	-13.0337		1874.58	-23.1626		1915.33	361.988
1915.44	569.557		1901.16	-237.238		1873.62	16.7615		1914.39	538.81
1914.5	913.678		1900.22	159.686		1872.67	-4.79839		1913.45	507.105
1913.55	775.613		1899.27	204.435		1871.72	-66.2096		1912.5	282.629
1912.61	470.852		1898.32	36.4007		1870.77	-78.5487		1911.56	474.977
1911.67	843.422		1897.38	-300.373		1869.81	-75.4663		1910.61	279.234
1910.72	770.517		1896.43	157.483		1868.86	20.6329		1909.67	302.258
1909.78	546.634		1894.53	-74.5111		1867.91	28.9778		1908.72	244.581
1908.83	924.146		1893.58	22.3387		1866	-28.7063		1907.78	371.698
1907.89	728.927		1892.64	207.352		1865.05	-45.0536		1906.83	490.953
1906.94	585.823		1891.69	200.344		1863.14	-23.5943		1905.89	248.537
1906	773.169		1890.74	128.506		1862.19	3.87927		1904.94	63.4427
1905.05	648.297		1889.79	-0.34741		1860.28	93.687		1903.99	349.102
1904.1	403.853		1888.84	-9.90832		1858.37	62.4328		1903.05	86.0454
1903.16	552.096		1886.94	15.024		1857.41	68.7016		1902.1	150.623
1902.21	806.857		1885.99	116.054		1856.46	-65.5591		1901.16	-13.5374
1901.26	713.241		1885.04	157.473		1855.5	55.0973		1900.21	191.336
1900.32	570.273		1884.09	87.5052		1854.54	13.549		1899.26	172.709
1899.37	489.719		1883.14	172.912		1853.59	-58.8636		1898.31	34.5964
1898.42	679.32		1882.19	-56.9229		1852.63	35.7488		1897.37	-93.0785
1897.48	331.266		1881.24	175.606		1851.68	1.29709		1896.42	62.3013
1896.53	300.11		1880.29	35.3993		1850.72	95.4461		1895.47	41.0871
1895.58	352.021		1879.34	68.5945		1849.76	45.5656		1894.52	-29.4266
1894.63	640.102		1878.39	114.692		1848.81	-78.3154		1893.58	143.992
1893.69	344.195		1876.49	171.169		1847.85	29.8466		1892.63	73.4703
1892.74	458.315		1875.54	198.069		1845.93	86.7437		1891.68	65.2249
1891.79	595.729		1874.58	168.106		1844.98	-82.6212		1890.73	-166.047
1890.84	349.251		1873.63	241.497		1844.02	87.0886		1889.78	-65.3608
1889.89	854.807		1872.68	77.1607		1842.1	-28.2336		1888.83	-21.0357
1888.94	452.823		1871.73	146.299		1841.14	84.4659		1887.88	126.957
1887.99	649.708		1870.78	-37.4632		1839.23	1.84038		1886.93	98.6959
1887.04	317.879		1869.82	6.04823		1838.27	29.8108		1885.99	96.3648
1886.09	315.207		1868.87	106.343		1837.31	-1.21824		1885.04	169.197
1885.14	353.963		1867.92	67.2041		1836.35	-98.4486		1884.09	213.492
1884.2	330.558		1866.96	30.653		1835.39	-34.0249		1883.14	-94.3186
1883.25	255.357		1866.01	135.08		1834.43	-0.38544		1882.19	159.752
1882.29	446.822		1865.06	-178.506		1833.47	-38.514		1881.23	135.491
1881.34	314.664		1864.1	206.926		1832.51	18.447		1880.28	438.108
1880.39	441.338		1863.15	99.7159		1830.59	-49.4809		1879.33	38.4254
1879.44	187.622		1862.19	273.543		1829.63	22.839		1878.38	158.376
1878.49	534.13		1861.24	336.463		1828.67	-9.83468		1877.43	309.313
1877.54	332.208		1860.29	167.434		1827.71	73.5614		1876.48	219.727
1876.59	130.349		1859.33	183.97		1825.78	-64.9245		1875.53	331.817
1875.64	215.531		1858.38	-54.5204		1824.82	-1.22191		1874.58	141.47
1874.69	259.306		1857.42	191.255		1823.86	121.273		1873.62	266.456
1873.73	367.664		1856.46	364.833		1822.9	-9.43122		1872.67	360.392
1872.78	382.961		1855.51	-17.7294		1821.94	82.3292		1871.72	327.72
1871.83	258.756		1854.55	-11.4851		1820.97	-25.3145		1870.77	225.149
1870.88	620.127		1853.6	79.6689		1820.01	22.965		1869.81	550.842
1869.92	129.244		1852.64	-32.4701		1819.05	-79.5226		1868.86	303.299
1868.97	118.738		1851.68	-69.9749		1818.08	73.4785		1867.91	277.814
1868.02	242.434		1850.73	-7.16079		1817.12	6.06556		1866.96	45.8937
1867.06	213.808		1849.77	258.752		1816.16	61.3219		1866	420.357
1866.11	324.525		1848.81	110.66		1815.19	-13.7062		1865.05	286.491
1865.16	321.691		1846.9	209.27		1814.23	97.6966		1864.09	526.623
1864.2	231.156		1845.94	-166.672		1813.27	-12.9716		1863.14	266.432
1863.25	161.277		1844.99	-131.458		1810.37	-5.50711		1862.19	29.5383
1862.3	189.384		1844.03	-157.915		1809.41	59.873		1861.23	462.867
1861.34	359.225		1843.07	280.395		1808.44	20.2765		1860.28	27.5764
1860.39	217.19		1842.11	-13.1352		1807.48	21.899		1859.32	311.288
1859.43	41.6992		1840.19	190.5		1806.51	-4.51211		1858.37	164.688
1858.48	237.213		1839.24	157.119		1805.55	-29.1536		1857.41	211.294
1857.52	77.2277		1838.28	236.61		1804.58	31.0615		1856.46	205.074
1856.57	100.124		1837.32	-209.701		1803.62	-0.4373		1855.5	161.367
1855.61	-3.15597		1836.36	295.442		1802.65	-41.1365		1854.54	205.182
1854.66	50.6229		1835.4	372.013		1801.68	-35.2389		1853.59	58.5473
1853.7	222.738		1834.44	246.539		1800.72	39.3761		1852.63	92.0683
1852.74	173.509		1833.48	241.554					1851.68	58.6928
1851.79	268.348		1832.52	-106.763					1850.72	213.066
1850.83	103.373		1831.56	131.651					1849.76	269.67
1849.87	262.45		1830.6	49.8382					1848.81	274.827
1848.92	-205.82		1828.68	254.918					1847.85	156.607
1847.96	-144.43		1827.71	178.215					1846.89	143.787
1847	-80.511		1826.75	-20.9627					1845.93	272.284
1846.04	173.518		1825.79	60.1632					1844.98	208.065
1845.09	149.995		1824.83	-71.0663					1844.02	12.889
1844.13	82.8168		1823.87	-97.3896					1843.06	77.1291
1843.17	-123.002		1822.91	190.811					1842.1	10.4122
1842.21	166.739		1821.94	-1.73728					1841.14	-12.6465
1841.25	71.3455		1820.98	-143.102					1840.19	13.0547
1840.3	11.8972		1820.02	-205.187					1839.23	128.542
1839.34	180.822		1819.06	94.4265					1838.27	72.1134
1838.38	80.3211		1818.09	117.566					1837.31	302.949
1837.42	-20.1448		1817.13	199.407					1836.35	167.504
1836.46	397.397		1816.17	99.929					1835.39	325.075
1835.5	-81.0885		1815.2	230.229					1834.43	139.113
1834.54	250.142		1814.24	41.4083					1833.47	171.04
1833.58	-38.9271		1813.28	112.955					1832.51	97.8956
1832.62	-74.2473		1812.31	-149.778					1831.55	-44.3909
1831.66	144.058		1811.35	113.058					1830.59	38.7248
1830.7	31.8723		1810.38	-14.277					1829.63	-198.277
1829.74	203.968		1809.42	-91.0713					1828.67	-202.225
1828.78	-151.409		1808.45	-142.352					1827.71	-9.09246
1827.82	74.3923		1807.49	15.3744					1826.75	-89.8675
1826.86	77.4447		1806.52	221.465					1825.78	103.125
1825.89	494.995		1805.56	203.232					1824.82	-164.052
1824.93	193.54		1804.59	-23.8871					1823.86	85.4938
1823.97	-46.4174		1803.62	47.0599					1822.9	-61.4103
1823.01	-33.1327		1802.66	79.7745					1821.94	-297.761
1822.05	243.47		1800.73	-188.321					1820.97	-390.869
1821.08	-93.5069								1820.01	-41.8644
1820.12	125.937								1819.05	-71.1467
1819.16	120.429								1818.08	-266.468
1818.2	91.9079								1817.12	123.143
1817.23	-212.434								1816.16	63.1596
1816.27	114.066								1815.19	-160.198
1815.31	213.2								1814.23	112.074
1814.34	0.88459								1813.27	-122.508
1813.38	110.202								1812.3	2.75173
1812.41	285.81								1811.34	-40.3986
1811.45	170.521								1810.37	133.266
1810.49	170.053								1809.41	-101.123
1809.52	360.82								1808.44	-156.957
1808.56	141.042								1807.48	-75.126
1807.59	5.45452								1806.51	-209.93
1806.62	53.4131								1805.55	-138.307
1805.66	-120.333								1804.58	106.52
1804.69	1.48781								1803.62	-183.591
1803.73	332.105								1802.65	-234.218
1802.76	-114.074								1801.68	-160.083
1801.8	-45.8044								1800.72	178.751
1800.83	-214.3

## Sheet: fig3d
Correlations between ratio of *CObridge/*COatop, LF/HF *COatop and GB density at 0.1 A cm-2
GB density (um-1)	*CObridge/*COatop	LF/HF *COatop
184.5	0.84	1.93
101.7	0.29	1.38
74.5	0.24	1.21
52.8	0.23	1.07

## Sheet: fig4b
	CO adsorption energy(eV)
GB	-0.91
Cu(111)	-0.7

[truncated: 22 more sheets: fig4d, fig5b, fig5c, fig5e, fig5f, figs3, figs4, figs5, figs6, figs19, figs20, figs21, figs22, figs23, figs24, figs25, figs26, figs27, figs30, figs31 …]
